# Supplementary material for: (2R,3R,4aS,6S,7S,8aS)-4a-Fluoro-8a-hy­droxy­perhydro­naphthalene-2,3,6,7-tetrayl tetraacetate
Source: Acta Crystallogr Sect E Struct Rep Online. 2010 Nov 6;66(Pt 12):o3095. doi: 10.1107/S1600536810044314 (PMC3011589; doi:10.1107/S1600536810044314)
Supplement: Supplementary file 1 [file e-66-o3095-sup1.cif]

##############################################################################
###                                                                        ###
###        Electronic paper (Acta Crystallographica Section E)             ###
###                                                                        ###
##############################################################################
#                                                                            #
# This CIF contains the data in a paper accepted for publication in Acta     #
# Crystallographica Section E. It conforms to the requirements of Notes      #
# for Authors for Section E, and has been peer reviewed under the auspices   #
# of the IUCr Commission on Journals.                                        #
#                                                                            #
# Full details of the Crystallographic Information File format               #
# are given in the paper "The Crystallographic Information File (CIF):       #
# a New Standard Archive File for Crystallography" by S. R. Hall, F. H.      #
# Allen and I. D. Brown [Acta Cryst. (1991), A47, 655-685].                  #
#                                                                            #
# The current version of the core CIF dictionary is obtainable from          #
# ftp://ftp.iucr.org/pub/cif_core.dic. The current version number is 2.4.    #
#                                                                            #
# Software is freely available for graphical display of the structure(s) in  #
# this CIF.  For information consult the CIF home page http://www.iucr.org/  #
# cif/home.html                                                              #
#                                                                            #
# This file may be used for bona fide research purposes within the           #
# scientific community so long as proper attribution is given to the journal # 
# article from which it was obtained.                                        #
#                                                                            #
##############################################################################
                                             
data_global
_audit_creation_method     'PLATON <TABLE ACC> option'
_journal_date_recd_electronic     2010-10-25
_journal_date_accepted     2010-10-29
_journal_name_full     'Acta Crystallographica, Section E'
_journal_year     2010
_journal_volume     66
_journal_issue     12
_journal_page_first     o3095
_journal_page_last     o3095
_journal_paper_category     QO
_journal_coeditor_code     PB2046
_publ_contact_author_name     'Prof. Goverdhan Mehta'
_publ_contact_author_address
;
Department of Organic Chemistry
Indian Institute of Science
Bangalore 560 012, Karnataka
India
;
_publ_contact_author_email     gmsc@uohyd.ernet.in
_publ_contact_author_fax     +91-40-23012460
_publ_contact_author_phone     +91-40-23010785
_publ_section_title
;\
(2<i>R</i>,3<i>R</i>,4a<i>S</i>,6<i>S</i>,7<i>S</i>,8a<i>S</i>)-4a-Fluoro-\
8a-hydroxyperhydronaphthalene-2,3,6,7-tetrayl tetraacetate
;
loop_
    _publ_author_name
    _publ_author_address
    'Goverdhan Mehta'
;
Department of Organic Chemistry
Indian Institute of Science
Bangalore 560 012, Karnataka
India
;
    'Saikat Sen'
;
Department of Organic Chemistry
Indian Institute of Science
Bangalore 560 012, Karnataka
India
;
data_I
_chemical_name_systematic
;
(2<i>R</i>,3<i>R</i>,4a<i>S</i>,6<i>S</i>,7<i>S</i>,8a<i>S</i>)-4a-Fluoro-
8a-hydroxyperhydronaphthalene-2,3,6,7-tetrayl tetraacetate
;
_chemical_name_common     ?
_chemical_formula_moiety     'C18 H25 F O9'
_chemical_formula_sum     'C18 H25 F O9'
_chemical_formula_structural     'C18 H25 F O9'
_chemical_formula_iupac     'C18 H25 F O9'
_chemical_formula_weight     404.38
_chemical_melting_point     ?
_symmetry_cell_setting     monoclinic
_symmetry_space_group_name_H-M     'C c'
_symmetry_space_group_name_Hall     'C -2yc'
loop_
    _symmetry_equiv_pos_site_id
    _symmetry_equiv_pos_as_xyz
    1 x,y,z
    2 x,-y,1/2+z
    3 1/2+x,1/2+y,z
    4 1/2+x,1/2-y,1/2+z
_cell_length_a     21.144(3)
_cell_length_b     5.6497(7)
_cell_length_c     16.898(2)
_cell_angle_alpha     90
_cell_angle_beta     104.290(6)
_cell_angle_gamma     90
_cell_volume     1956.2(4)
_cell_formula_units_Z     4
_cell_measurement_reflns_used     2973
_cell_measurement_theta_min     2.49
_cell_measurement_theta_max     22.30
_cell_measurement_temperature     291(2)
_cell_special_details
;
;
_exptl_crystal_description     'plate'
_exptl_crystal_colour     'colorless'
_exptl_crystal_size_max     0.27
_exptl_crystal_size_mid     0.23
_exptl_crystal_size_min     0.03
_exptl_crystal_size_rad     ?
_exptl_crystal_density_diffrn     1.373
_exptl_crystal_density_meas     ?
_exptl_crystal_density_method     'Not Measured'
_exptl_crystal_F_000     856
_exptl_absorpt_coefficient_mu     0.116
_exptl_absorpt_correction_type     multi-scan
_exptl_absorpt_process_details     '(SADABS; Sheldrick, 2003)'
_exptl_absorpt_correction_T_min     0.9694
_exptl_absorpt_correction_T_max     0.9965
_exptl_special_details
;
;
_diffrn_ambient_temperature     291(2)
_diffrn_radiation_type     'MoKa'
_diffrn_radiation_wavelength     0.71073
_diffrn_radiation_source     'fine-focus sealed tube'
_diffrn_radiation_monochromator     'graphite'
_diffrn_measurement_device_type     'Bruker SMART APEX CCD area-detector'
_diffrn_measurement_method     '\f and \w'
_diffrn_detector_area_resol_mean     ?
_diffrn_reflns_number     12391
_diffrn_reflns_av_R_equivalents     0.0415
_diffrn_reflns_av_sigmaI/netI     0.0348
_diffrn_reflns_theta_min     1.99
_diffrn_reflns_theta_max     26.36
_diffrn_reflns_theta_full     25.00
_diffrn_measured_fraction_theta_max     0.993
_diffrn_measured_fraction_theta_full     0.995
_diffrn_reflns_limit_h_min     -26
_diffrn_reflns_limit_h_max     26
_diffrn_reflns_limit_k_min     -6
_diffrn_reflns_limit_k_max     7
_diffrn_reflns_limit_l_min     -21
_diffrn_reflns_limit_l_max     21
_diffrn_reflns_reduction_process
;
;
_refine_special_details
;
Refinement of <i>F</i>^2^ against ALL reflections. The weighted <i>R</i>-factor
<i>wR</i> and goodness of fit <i>S</i> are based on <i>F</i>^2^, conventional
<i>R</i>-factors <i>R</i> are based on <i>F</i>, with <i>F</i> set to zero for
negative <i>F</i>^2^. The threshold expression of <i>F</i>^2^ >
\s(<i>F</i>^2^) is used only for calculating <i>R</i>-factors(gt) <i>etc</i>.
and is not relevant to the choice of reflections for refinement.
<i>R</i>-factors based on <i>F</i>^2^ are statistically about twice as large
as those based on <i>F</i>, and <i>R</i>- factors based on ALL data will be
even larger.
;
_reflns_number_total     1980
_reflns_number_gt     1290
_reflns_threshold_expression     I>2\s(I)
_refine_ls_structure_factor_coef     Fsqd
_refine_ls_matrix_type     full
_refine_ls_R_factor_all     0.0966
_refine_ls_R_factor_gt     0.0431
_refine_ls_wR_factor_gt     0.1125
_refine_ls_wR_factor_ref     0.1666
_refine_ls_goodness_of_fit_ref     1.134
_refine_ls_restrained_S_all     1.133
_refine_ls_number_reflns     1980
_refine_ls_number_parameters     278
_refine_ls_number_restraints     2
_refine_ls_hydrogen_treatment     constr
_refine_ls_weighting_scheme     calc
_refine_ls_weighting_details
         'calc w=1/[\s^2^(Fo^2^)+(0.0992P)^2^+0.0000P] where P=(Fo^2^+2Fc^2^)/3'
_atom_sites_solution_hydrogens     geom
_atom_sites_solution_primary     direct
_atom_sites_solution_secondary     difmap
_refine_ls_shift/su_max     0.001
_refine_ls_shift/su_mean     0.000
_refine_diff_density_max     0.322
_refine_diff_density_min     -0.404
_refine_ls_extinction_method     none
_refine_ls_extinction_coef     ?
_refine_ls_abs_structure_details     ?
_refine_ls_abs_structure_Flack     ?
loop_
    _atom_type_symbol
    _atom_type_description
    _atom_type_scat_dispersion_real
    _atom_type_scat_dispersion_imag
    _atom_type_scat_source
    O O 0.0106 0.0060 'International Tables Vol C Tables 4.2.6.8 and 6.1.1.4'
    F F 0.0171 0.0103 'International Tables Vol C Tables 4.2.6.8 and 6.1.1.4'
    H H 0.0000 0.0000 'International Tables Vol C Tables 4.2.6.8 and 6.1.1.4'
    C C 0.0033 0.0016 'International Tables Vol C Tables 4.2.6.8 and 6.1.1.4'
_computing_data_collection     'SMART (Bruker, 1998)'
_computing_cell_refinement     'SMART (Bruker, 1998)'
_computing_data_reduction     'SAINT (Bruker, 1998)'
_computing_structure_solution     'SIR92 (Altomare <i>et al.</i>, 1994)'
_computing_structure_refinement     'SHELXL97 (Sheldrick, 2008)'
_computing_molecular_graphics
 'ORTEP-3 for Windows (Farrugia, 1997) and CAMERON (Watkin <i>et al.</i>, 1993)'
_computing_publication_material     'PLATON (Spek, 2009)'
loop_
    _atom_site_type_symbol
    _atom_site_label
    _atom_site_fract_x
    _atom_site_fract_y
    _atom_site_fract_z
    _atom_site_U_iso_or_equiv
    _atom_site_adp_type
    _atom_site_calc_flag
    _atom_site_refinement_flags
    _atom_site_occupancy
    _atom_site_disorder_assembly
    _atom_site_disorder_group
    F F1 1.02959(14) 0.2496(5) 0.50960(17) 0.0507(8) Uani d . 1 . .
    O O1 0.90847(16) 0.2234(6) 0.5479(2) 0.0488(9) Uani d . 1 . .
    O O2 0.85104(18) -0.1582(7) 0.3760(2) 0.0585(10) Uani d . 1 A .
    O O3 0.97848(17) -0.1802(6) 0.3515(2) 0.0461(8) Uani d . 1 . .
    O O4 1.10283(18) -0.1377(7) 0.3161(2) 0.0572(10) Uani d . 1 . .
    O O5 1.15663(18) 0.2400(8) 0.4902(3) 0.0646(11) Uani d . 1 B .
    O O6 0.9155(3) 0.0418(8) 0.6668(3) 0.0776(15) Uani d . 1 . .
    O O7A 0.7494(6) -0.026(3) 0.353(3) 0.141(12) Uani d P 0.59(4) A 2
    O O7B 0.7688(13) 0.020(2) 0.2957(17) 0.084(11) Uani d P 0.41(4) A 1
    O O8 1.1025(2) 0.0561(9) 0.2014(2) 0.0763(13) Uani d . 1 . .
    O O9A 1.2601(6) 0.111(4) 0.511(3) 0.132(11) Uani d P 0.57(6) B 3
    O O9B 1.2443(18) 0.069(3) 0.561(2) 0.100(14) Uani d P 0.43(6) B 4
    C C1 1.0204(2) 0.0190(9) 0.4762(3) 0.0405(11) Uani d . 1 . .
    C C2 0.9740(3) -0.1125(10) 0.5186(3) 0.0462(13) Uani d . 1 . .
    C C3 0.9065(2) -0.0036(10) 0.5062(3) 0.0473(12) Uani d . 1 . .
    C C4 0.8755(2) 0.0617(10) 0.4160(3) 0.0483(13) Uani d . 1 . .
    C C5 0.9226(2) 0.1789(10) 0.3728(3) 0.0473(12) Uani d . 1 . .
    C C6 0.9888(2) 0.0525(9) 0.3845(3) 0.0418(12) Uani d . 1 . .
    C C7 1.0343(2) 0.1924(10) 0.3440(3) 0.0469(13) Uani d . 1 . .
    C C8 1.1028(3) 0.0865(11) 0.3587(3) 0.0530(13) Uani d . 1 . .
    C C9 1.1335(3) 0.0193(10) 0.4480(3) 0.0530(13) Uani d . 1 . .
    C C10 1.0862(2) -0.1011(10) 0.4896(3) 0.0479(13) Uani d . 1 . .
    C C11 0.9114(3) 0.2201(11) 0.6278(3) 0.0510(14) Uani d . 1 . .
    C C12 0.7910(3) -0.1666(15) 0.3313(6) 0.084(2) Uani d . 1 . .
    C C13 1.1032(3) -0.1261(12) 0.2372(3) 0.0545(15) Uani d . 1 . .
    C C14 1.2182(4) 0.2519(15) 0.5306(6) 0.090(3) Uani d . 1 . .
    C C15 0.9102(3) 0.4608(12) 0.6605(4) 0.0702(18) Uani d . 1 . .
    C C16 0.7719(3) -0.3971(14) 0.2935(5) 0.087(2) Uani d . 1 A .
    C C17 1.1045(4) -0.3680(13) 0.2028(4) 0.0739(19) Uani d . 1 . .
    C C18 1.2354(4) 0.4829(16) 0.5723(5) 0.090(2) Uani d . 1 B .
    H H2A 0.9691 -0.2741 0.4986 0.055 Uiso calc R 1 . .
    H H2B 0.9941 -0.1187 0.5767 0.055 Uiso calc R 1 . .
    H H3 0.9780 -0.1766 0.3028 0.069 Uiso calc R 1 . .
    H H3A 0.8778 -0.1130 0.5258 0.057 Uiso calc R 1 . .
    H H4 0.8387 0.1686 0.4138 0.058 Uiso calc R 1 . .
    H H5A 0.9303 0.3401 0.3925 0.057 Uiso calc R 1 . .
    H H5B 0.9019 0.1864 0.3148 0.057 Uiso calc R 1 . .
    H H7A 1.0151 0.1993 0.2857 0.056 Uiso calc R 1 . .
    H H7B 1.0378 0.3533 0.3647 0.056 Uiso calc R 1 . .
    H H8 1.1314 0.1988 0.3402 0.064 Uiso calc R 1 . .
    H H9 1.1708 -0.0855 0.4502 0.064 Uiso calc R 1 . .
    H H10A 1.0794 -0.2626 0.4698 0.057 Uiso calc R 1 . .
    H H10B 1.1059 -0.1080 0.5478 0.057 Uiso calc R 1 . .
    H H15A 0.9182 0.4538 0.7189 0.105 Uiso calc R 1 . .
    H H15B 0.8682 0.5307 0.6381 0.105 Uiso calc R 1 . .
    H H15C 0.9433 0.5549 0.6458 0.105 Uiso calc R 1 . .
    H H16A 0.7260 -0.3970 0.2682 0.131 Uiso calc R 1 . .
    H H16B 0.7816 -0.5184 0.3345 0.131 Uiso calc R 1 . .
    H H16C 0.7957 -0.4272 0.2529 0.131 Uiso calc R 1 . .
    H H17A 1.0957 -0.3586 0.1444 0.111 Uiso calc R 1 . .
    H H17B 1.0719 -0.4643 0.2178 0.111 Uiso calc R 1 . .
    H H17C 1.1468 -0.4371 0.2240 0.111 Uiso calc R 1 . .
    H H18A 1.1969 0.5542 0.5823 0.136 Uiso calc R 1 . .
    H H18B 1.2535 0.5855 0.5382 0.136 Uiso calc R 1 . .
    H H18C 1.2669 0.4585 0.6233 0.136 Uiso calc R 1 . .
loop_
    _atom_site_aniso_label
    _atom_site_aniso_U_11
    _atom_site_aniso_U_22
    _atom_site_aniso_U_33
    _atom_site_aniso_U_12
    _atom_site_aniso_U_13
    _atom_site_aniso_U_23
    F1 0.0532(17) 0.060(2) 0.0363(16) -0.0023(14) 0.0062(13) -0.0073(13)
    O1 0.059(2) 0.056(2) 0.033(2) 0.0057(16) 0.0142(15) 0.0009(15)
    O2 0.040(2) 0.074(3) 0.055(2) -0.0031(17) -0.0005(18) -0.0122(19)
    O3 0.053(2) 0.054(2) 0.0303(18) 0.0020(16) 0.0073(16) -0.0082(15)
    O4 0.061(2) 0.076(3) 0.038(2) 0.0094(19) 0.0192(18) -0.0002(18)
    O5 0.043(2) 0.084(3) 0.059(3) -0.0022(18) -0.0003(19) -0.012(2)
    O6 0.127(4) 0.068(3) 0.043(3) 0.014(3) 0.029(3) 0.011(2)
    O7A 0.054(6) 0.126(10) 0.23(3) 0.008(6) 0.008(10) -0.049(14)
    O7B 0.060(13) 0.062(9) 0.099(16) 0.008(6) -0.036(9) -0.011(7)
    O8 0.097(3) 0.094(4) 0.038(2) -0.013(3) 0.018(2) 0.002(2)
    O9A 0.049(6) 0.150(13) 0.19(3) 0.007(6) 0.026(9) -0.045(15)
    O9B 0.062(16) 0.100(12) 0.104(19) 0.020(8) -0.045(12) -0.017(10)
    C1 0.046(3) 0.048(3) 0.026(2) -0.001(2) 0.006(2) -0.006(2)
    C2 0.052(3) 0.053(3) 0.032(3) 0.003(2) 0.006(2) 0.001(2)
    C3 0.044(3) 0.057(3) 0.040(3) -0.001(2) 0.009(2) -0.001(2)
    C4 0.044(3) 0.057(4) 0.039(3) 0.002(2) 0.000(2) -0.003(2)
    C5 0.047(3) 0.057(3) 0.032(3) 0.005(2) 0.000(2) 0.000(2)
    C6 0.046(3) 0.049(3) 0.026(2) -0.002(2) 0.001(2) -0.0068(19)
    C7 0.049(3) 0.062(4) 0.029(3) 0.003(2) 0.007(2) 0.002(2)
    C8 0.053(3) 0.073(4) 0.033(3) 0.000(3) 0.011(2) -0.002(2)
    C9 0.044(3) 0.073(4) 0.040(3) 0.006(2) 0.007(2) -0.003(3)
    C10 0.046(3) 0.068(4) 0.027(3) 0.010(2) 0.004(2) 0.001(2)
    C11 0.046(3) 0.071(4) 0.035(3) 0.008(2) 0.008(2) -0.002(3)
    C12 0.049(4) 0.089(6) 0.096(6) 0.005(3) -0.017(4) -0.016(4)
    C13 0.046(3) 0.082(5) 0.034(3) 0.006(3) 0.008(2) 0.001(3)
    C14 0.048(5) 0.092(6) 0.114(7) -0.007(4) -0.012(4) -0.009(5)
    C15 0.085(5) 0.074(5) 0.052(4) 0.012(3) 0.018(3) -0.008(3)
    C16 0.052(4) 0.088(5) 0.111(6) -0.011(3) -0.003(4) -0.023(4)
    C17 0.082(5) 0.093(5) 0.046(4) 0.018(4) 0.013(3) -0.007(3)
    C18 0.061(4) 0.109(6) 0.088(6) -0.016(4) -0.005(4) -0.019(4)
_geom_special_details
;
All e.s.d.'s (except the e.s.d. in the dihedral angle between two l.s. planes)
are estimated using the full covariance matrix. The cell e.s.d.'s are taken
into account individually in the estimation of e.s.d.'s in distances, angles
and torsion angles; correlations between e.s.d.'s in cell parameters are only
used when they are defined by crystal symmetry. An approximate (isotropic)
treatment of cell e.s.d.'s is used for estimating e.s.d.'s involving l.s.
planes.
;
loop_
    _geom_bond_atom_site_label_1
    _geom_bond_atom_site_label_2
    _geom_bond_site_symmetry_2
    _geom_bond_distance
    _geom_bond_publ_flag
    F1 C1 . 1.414(6) ?
    O1 C3 . 1.459(7) ?
    O1 C11 . 1.335(6) ?
    O2 C12 . 1.309(7) ?
    O2 C4 . 1.447(6) ?
    O3 C6 . 1.424(6) ?
    O3 H3 . 0.8200 ?
    O4 C8 . 1.457(7) ?
    O4 C13 . 1.337(7) ?
    O5 C9 . 1.460(7) ?
    O5 C14 . 1.314(8) ?
    O6 C11 . 1.195(7) ?
    O7A C12 . 1.30(2) ?
    O7B C12 . 1.246(16) ?
    O8 C13 . 1.192(8) ?
    O9A C14 . 1.294(18) ?
    O9B C14 . 1.226(17) ?
    C2 C1 . 1.541(7) ?
    C2 C3 . 1.520(7) ?
    C2 H2A . 0.9700 ?
    C2 H2B . 0.9700 ?
    C3 H3A . 0.9800 ?
    C4 C3 . 1.548(7) ?
    C4 H4 . 0.9800 ?
    C5 C4 . 1.522(7) ?
    C5 H5A . 0.9700 ?
    C5 H5B . 0.9700 ?
    C6 C1 . 1.540(5) ?
    C6 C5 . 1.540(7) ?
    C6 C7 . 1.531(7) ?
    C7 C8 . 1.530(8) ?
    C7 H7A . 0.9700 ?
    C7 H7B . 0.9700 ?
    C8 H8 . 0.9800 ?
    C9 C8 . 1.536(8) ?
    C9 H9 . 0.9800 ?
    C10 C1 . 1.514(7) ?
    C10 C9 . 1.519(8) ?
    C10 H10A . 0.9700 ?
    C10 H10B . 0.9700 ?
    C11 C15 . 1.470(9) ?
    C12 C16 . 1.463(10) ?
    C13 C17 . 1.488(9) ?
    C15 H15A . 0.9600 ?
    C15 H15B . 0.9600 ?
    C15 H15C . 0.9600 ?
    C16 H16A . 0.9600 ?
    C16 H16B . 0.9600 ?
    C16 H16C . 0.9600 ?
    C17 H17A . 0.9600 ?
    C17 H17B . 0.9600 ?
    C17 H17C . 0.9600 ?
    C18 C14 . 1.485(12) ?
    C18 H18A . 0.9600 ?
    C18 H18B . 0.9600 ?
    C18 H18C . 0.9600 ?
loop_
    _geom_angle_atom_site_label_1
    _geom_angle_atom_site_label_2
    _geom_angle_atom_site_label_3
    _geom_angle_site_symmetry_1
    _geom_angle_site_symmetry_3
    _geom_angle
    _geom_angle_publ_flag
    F1 C1 C2 . . 107.5(4) ?
    F1 C1 C6 . . 105.7(4) ?
    F1 C1 C10 . . 108.8(4) ?
    O1 C3 C2 . . 112.0(4) ?
    O1 C3 C4 . . 102.8(4) ?
    O1 C3 H3A . . 109.7 ?
    O1 C11 C15 . . 111.5(5) ?
    O2 C4 C3 . . 105.7(4) ?
    O2 C4 C5 . . 110.5(4) ?
    O2 C4 H4 . . 108.8 ?
    O2 C12 C16 . . 114.1(6) ?
    O3 C6 C1 . . 105.5(4) ?
    O3 C6 C5 . . 109.3(4) ?
    O3 C6 C7 . . 110.7(4) ?
    O4 C8 C7 . . 112.1(4) ?
    O4 C8 C9 . . 102.7(4) ?
    O4 C8 H8 . . 109.2 ?
    O4 C13 C17 . . 110.5(6) ?
    O5 C9 C8 . . 106.2(5) ?
    O5 C9 C10 . . 109.6(4) ?
    O5 C14 C18 . . 112.7(7) ?
    O5 C9 H9 . . 109.2 ?
    O6 C11 O1 . . 123.2(6) ?
    O6 C11 C15 . . 125.3(6) ?
    O7A C12 O2 . . 116.2(12) ?
    O7A C12 C16 . . 122.3(9) ?
    O7B C12 O2 . . 116.4(11) ?
    O7B C12 O7B . . 54.6(9) ?
    O7B C12 C16 . . 120.7(9) ?
    O8 C13 O4 . . 123.1(6) ?
    O8 C13 C17 . . 126.5(6) ?
    O9A C14 O5 . . 119.2(14) ?
    O9A C14 C18 . . 124.1(9) ?
    O9B C14 O5 . . 117.5(15) ?
    O9B C14 O9A . . 47.4(10) ?
    O9B C14 C18 . . 120.6(11) ?
    C1 C2 H2A . . 108.5 ?
    C1 C2 H2B . . 108.5 ?
    C1 C10 C9 . . 114.6(5) ?
    C1 C10 H10A . . 108.6 ?
    C1 C10 H10B . . 108.6 ?
    C2 C3 C4 . . 112.8(4) ?
    C2 C3 H3A . . 109.7 ?
    C3 C2 C1 . . 115.1(4) ?
    C3 C2 H2A . . 108.5 ?
    C3 C2 H2B . . 108.5 ?
    C3 C4 H4 . . 108.8 ?
    C4 C3 H3A . . 109.7 ?
    C4 C5 C6 . . 114.6(4) ?
    C4 C5 H5A . . 108.6 ?
    C4 C5 H5B . . 108.6 ?
    C5 C4 C3 . . 114.1(4) ?
    C5 C4 H4 . . 108.8 ?
    C5 C6 C1 . . 110.0(3) ?
    C6 O3 H3 . . 109.5 ?
    C6 C1 C2 . . 111.0(4) ?
    C6 C5 H5A . . 108.6 ?
    C6 C5 H5B . . 108.6 ?
    C6 C7 H7A . . 108.8 ?
    C6 C7 H7B . . 108.8 ?
    C7 C6 C1 . . 110.4(4) ?
    C7 C6 C5 . . 110.8(4) ?
    C7 C8 C9 . . 114.2(4) ?
    C7 C8 H8 . . 109.2 ?
    C8 C7 C6 . . 113.6(4) ?
    C8 C7 H7A . . 108.8 ?
    C8 C7 H7B . . 108.8 ?
    C8 C9 H9 . . 109.2 ?
    C9 C8 H8 . . 109.2 ?
    C9 C10 H10A . . 108.6 ?
    C9 C10 H10B . . 108.6 ?
    C10 C1 C2 . . 112.4(4) ?
    C10 C1 C6 . . 111.1(3) ?
    C10 C9 C8 . . 113.4(4) ?
    C10 C9 H9 . . 109.2 ?
    C11 O1 C3 . . 117.7(4) ?
    C11 C15 H15A . . 109.5 ?
    C11 C15 H15B . . 109.5 ?
    C11 C15 H15C . . 109.5 ?
    C12 O2 C4 . . 119.0(5) ?
    C12 C16 H16A . . 109.5 ?
    C12 C16 H16B . . 109.5 ?
    C12 C16 H16C . . 109.5 ?
    C13 O4 C8 . . 116.8(5) ?
    C13 C17 H17A . . 109.5 ?
    C13 C17 H17B . . 109.5 ?
    C13 C17 H17C . . 109.5 ?
    C14 O5 C9 . . 117.8(5) ?
    C14 C18 H18A . . 109.5 ?
    C14 C18 H18B . . 109.5 ?
    C14 C18 H18C . . 109.5 ?
    H2A C2 H2B . . 107.5 ?
    H5A C5 H5B . . 107.6 ?
    H7A C7 H7B . . 107.7 ?
    H10A C10 H10B . . 107.6 ?
    H15A C15 H15B . . 109.5 ?
    H15A C15 H15C . . 109.5 ?
    H15B C15 H15C . . 109.5 ?
    H16A C16 H16B . . 109.5 ?
    H16A C16 H16C . . 109.5 ?
    H16B C16 H16C . . 109.5 ?
    H17A C17 H17B . . 109.5 ?
    H17A C17 H17C . . 109.5 ?
    H17B C17 H17C . . 109.5 ?
    H18A C18 H18B . . 109.5 ?
    H18A C18 H18C . . 109.5 ?
    H18B C18 H18C . . 109.5 ?
loop_
    _geom_torsion_atom_site_label_1
    _geom_torsion_atom_site_label_2
    _geom_torsion_atom_site_label_3
    _geom_torsion_atom_site_label_4
    _geom_torsion_site_symmetry_1
    _geom_torsion_site_symmetry_2
    _geom_torsion_site_symmetry_3
    _geom_torsion_site_symmetry_4
    _geom_torsion
    _geom_torsion_publ_flag
    O2 C4 C3 O1 . . . . -160.4(4) ?
    O2 C4 C3 C2 . . . . 78.8(5) ?
    O3 C6 C1 F1 . . . . -179.0(4) ?
    O3 C6 C1 C2 . . . . -62.7(4) ?
    O3 C6 C1 C10 . . . . 63.2(5) ?
    O3 C6 C5 C4 . . . . 61.7(5) ?
    O3 C6 C7 C8 . . . . -62.8(5) ?
    O5 C9 C8 O4 . . . . 160.3(4) ?
    O5 C9 C8 C7 . . . . -78.1(5) ?
    C1 C2 C3 O1 . . . . -68.8(5) ?
    C1 C2 C3 C4 . . . . 46.6(6) ?
    C1 C6 C5 C4 . . . . -53.7(5) ?
    C1 C6 C7 C8 . . . . 53.7(5) ?
    C1 C10 C9 C8 . . . . -46.6(6) ?
    C1 C10 C9 O5 . . . . 71.9(5) ?
    C3 O1 C11 O6 . . . . 3.5(8) ?
    C3 O1 C11 C15 . . . . -177.5(4) ?
    C3 C2 C1 F1 . . . . 61.5(5) ?
    C3 C2 C1 C6 . . . . -53.7(5) ?
    C3 C2 C1 C10 . . . . -178.8(4) ?
    C4 O2 C12 O7A . . . . -30(2) ?
    C4 O2 C12 O7B . . . . 32(2) ?
    C4 O2 C12 C16 . . . . 179.5(6) ?
    C5 C4 C3 O1 . . . . 78.0(5) ?
    C5 C4 C3 C2 . . . . -42.8(6) ?
    C5 C6 C1 F1 . . . . -61.2(5) ?
    C5 C6 C1 C10 . . . . -179.0(5) ?
    C5 C6 C1 C2 . . . . 55.1(5) ?
    C5 C6 C7 C8 . . . . 175.8(4) ?
    C6 C7 C8 O4 . . . . 69.3(5) ?
    C6 C5 C4 C3 . . . . 47.7(6) ?
    C6 C5 C4 O2 . . . . -71.2(5) ?
    C6 C7 C8 C9 . . . . -47.0(6) ?
    C7 C6 C1 F1 . . . . 61.4(4) ?
    C7 C6 C1 C2 . . . . 177.7(5) ?
    C7 C6 C5 C4 . . . . -176.0(4) ?
    C7 C6 C1 C10 . . . . -56.4(5) ?
    C8 O4 C13 O8 . . . . -1.1(8) ?
    C8 O4 C13 C17 . . . . 178.9(5) ?
    C9 C10 C1 F1 . . . . -62.0(5) ?
    C9 C10 C1 C2 . . . . 179.1(4) ?
    C9 C10 C1 C6 . . . . 54.0(6) ?
    C9 O5 C14 O9A . . . . 23(3) ?
    C9 O5 C14 O9B . . . . -32(3) ?
    C9 O5 C14 C18 . . . . -178.8(6) ?
    C10 C9 C8 O4 . . . . -79.2(5) ?
    C10 C9 C8 C7 . . . . 42.3(7) ?
    C11 O1 C3 C2 . . . . -81.0(5) ?
    C11 O1 C3 C4 . . . . 157.6(4) ?
    C12 O2 C4 C3 . . . . 130.1(6) ?
    C12 O2 C4 C5 . . . . -105.9(7) ?
    C13 O4 C8 C7 . . . . 82.2(6) ?
    C13 O4 C8 C9 . . . . -154.8(4) ?
    C14 O5 C9 C8 . . . . -125.4(7) ?
    C14 O5 C9 C10 . . . . 111.7(7) ?
loop_
    _geom_hbond_atom_site_label_D
    _geom_hbond_atom_site_label_H
    _geom_hbond_atom_site_label_A
    _geom_hbond_site_symmetry_A
    _geom_hbond_distance_DH
    _geom_hbond_distance_HA
    _geom_hbond_distance_DA
    _geom_hbond_angle_DHA
    _geom_hbond_publ_flag
    O3 H3 O6 2_554 0.8200 2.4700 3.174(6) 144.00 yes
