# Supplementary material for: (2R,3R,4aS,6S,7S,8aS)-4a-Fluoro-8a-hy­droxy­perhydro­naphthalene-2,3,6,7-tetrayl tetraacetate
Source: Acta Crystallogr Sect E Struct Rep Online. 2010 Nov 6;66(Pt 12):o3095. doi: 10.1107/S1600536810044314 (PMC3011589; doi:10.1107/S1600536810044314)
Supplement: Supplementary file 2 [file e-66-o3095-Isup2.hkl]

#
# h,k,l, Fc-squared, Fo-squared, sigma(Fo-squared) and status flag
#
data_I
_shelx_title '    SS388_0m in Cc'
_shelx_refln_list_code          4
_shelx_F_calc_maximum      226.88
_exptl_crystal_F_000       856.00
_reflns_d_resolution_high  0.8004
 
loop_
 _symmetry_equiv_pos_as_xyz
 'x, y, z'
 'x, -y, z+1/2'
 'x+1/2, y+1/2, z'
 'x+1/2, -y+1/2, z+1/2'
 
_cell_length_a    21.1443
_cell_length_b     5.6497
_cell_length_c    16.8983
_cell_angle_alpha  90.000
_cell_angle_beta  104.290
_cell_angle_gamma  90.000
 
_shelx_F_squared_multiplier     1.000
 
loop_
 _refln_index_h
 _refln_index_k
 _refln_index_l
 _refln_F_squared_calc
 _refln_F_squared_meas
 _refln_F_squared_sigma
 _refln_observed_status
   2   0   0    10453.20        0.16      0.51 o
   6   0   0    26125.56    27079.86    275.97 o
   8   0   0    12942.08    13795.29    142.31 o
  10   0   0     3533.34     3863.89     52.65 o
  12   0   0     2788.86     2803.61     40.90 o
  14   0   0      945.24      975.16     28.84 o
  16   0   0     5055.39     5088.42     78.25 o
  18   0   0      851.59      897.68     36.64 o
  20   0   0       36.98       35.92     15.07 o
  22   0   0        6.21        0.12     22.08 o
  24   0   0       41.29       32.56     17.96 o
   1   1   0    41555.39    33141.42   1924.11 o
   3   1   0     1079.01      875.60      9.13 o
   5   1   0     4676.44     4551.99     33.13 o
   7   1   0     2248.35     2004.19     16.47 o
   9   1   0     2748.47     2926.14     30.42 o
  11   1   0     1255.98     1198.89     14.16 o
  13   1   0       82.82       76.23      5.39 o
  15   1   0      209.56      252.12      8.02 o
  17   1   0      546.70      542.38     16.46 o
  19   1   0        3.79       -8.81      8.81 o
  21   1   0        6.16       -2.51     10.72 o
  23   1   0       12.28      -12.02     12.02 o
  25   1   0       31.52       32.45     17.05 o
   0   2   0      414.02      496.55     33.37 o
   2   2   0     1405.77     1376.14     47.64 o
   4   2   0       58.69       67.39      4.27 o
   6   2   0     3663.75     3755.70     32.56 o
   8   2   0     2369.13     2482.57     24.94 o
  10   2   0      271.35      263.18      6.42 o
  12   2   0      147.73      150.62      5.83 o
  14   2   0       36.02       46.52      7.52 o
  16   2   0      795.05      864.66     16.76 o
  18   2   0       37.88       35.15      8.64 o
  20   2   0       19.71       13.70      9.97 o
  22   2   0       52.44       59.90     13.19 o
  24   2   0        6.58       -6.38     17.62 o
   1   3   0      980.51      904.22     36.78 o
   3   3   0      557.20      572.29     12.13 o
   5   3   0      268.79      262.13      9.01 o
   7   3   0      708.53      733.90     10.07 o
   9   3   0      115.72      128.68      6.05 o
  11   3   0      138.64      144.29      7.46 o
  13   3   0       49.42       52.76      7.34 o
  15   3   0      346.16      350.93     13.04 o
  17   3   0      313.46      321.16     14.73 o
  19   3   0        6.19       -3.67     10.61 o
  21   3   0        3.50       -3.74     14.16 o
  23   3   0       10.96       32.77     23.86 o
   0   4   0      315.80      309.55     39.13 o
   2   4   0      161.43      184.88     10.97 o
   4   4   0      667.11      671.89     17.20 o
   6   4   0      695.83      712.53     21.84 o
   8   4   0     1824.60     1812.32     26.78 o
  10   4   0      683.33      714.59     22.75 o
  12   4   0      203.70      220.36      9.81 o
  14   4   0       13.06       12.91     11.02 o
  16   4   0       48.22       41.10     12.18 o
  18   4   0       74.18       77.95     14.75 o
  20   4   0       23.61       17.61     14.87 o
   1   5   0      320.78      330.26     45.45 o
   3   5   0       39.06       25.06     13.76 o
   5   5   0       53.21       48.22     19.77 o
   7   5   0      335.37      349.74     20.68 o
   9   5   0      203.79      209.31     17.23 o
  11   5   0       13.94       28.30     10.60 o
  13   5   0       71.32       79.90     11.60 o
  15   5   0       22.21       30.91     15.14 o
  17   5   0       33.49       25.88     16.72 o
   4   6   0        1.10      -17.30     17.30 o
   6   6   0        4.10       -5.97     17.82 o
   8   6   0        1.10      -20.01     32.51 o
  10   6   0        7.01       -9.85     13.19 o
  12   6   0        0.14       15.10     25.03 o
   3   7   0        6.01       27.04     20.71 o
 -25   1   1       15.53       -9.46     18.09 o
 -23   1   1       31.06        0.63     12.17 o
 -21   1   1        8.41        4.50     10.56 o
 -19   1   1       80.15       70.96     10.15 o
 -17   1   1      125.22      115.07      8.62 o
 -15   1   1     1405.57     1409.07     19.28 o
 -13   1   1       68.88       78.50      5.32 o
 -11   1   1       66.11       86.23      4.55 o
  -9   1   1     5648.90     5781.44     47.78 o
  -7   1   1    11799.92    11630.53     80.82 o
  -5   1   1     2986.33     2721.02     20.44 o
  -3   1   1      597.94      478.84      7.43 o
  -1   1   1     1651.83     1363.72     46.32 o
   1   1   1    18807.96    16574.02    240.17 o
   3   1   1     9670.80     9107.98     73.49 o
   5   1   1       12.82       14.46      2.52 o
   7   1   1     4268.20     4223.21     33.01 o
   9   1   1    15691.86    15307.27    126.14 o
  11   1   1      837.17      735.07     10.68 o
  13   1   1       35.37       32.67      5.04 o
  15   1   1       13.77       12.09      6.33 o
  17   1   1      377.03      323.95     11.62 o
  19   1   1       80.42       71.34     10.27 o
  21   1   1      119.87      113.65     12.89 o
  23   1   1       67.88       64.64     13.90 o
  25   1   1      143.92      139.72     16.61 o
 -24   2   1       11.20       -6.41     17.42 o
 -22   2   1       36.21       33.69     12.18 o
 -20   2   1       14.90        1.64      9.93 o
 -18   2   1      131.07      113.84      9.57 o
 -16   2   1      120.23      118.20      8.54 o
 -14   2   1       20.68       15.72      5.35 o
 -12   2   1        0.23       -3.68      4.44 o
 -10   2   1      553.45      599.01      9.39 o
  -8   2   1     3216.63     3475.92     33.45 o
  -6   2   1      606.15      599.73      7.53 o
  -4   2   1      243.37      240.03      6.34 o
  -2   2   1     1670.73     1618.90     26.25 o
   0   2   1       41.47       95.43     18.99 o
   2   2   1      342.94      329.47      8.79 o
   4   2   1      734.47      860.66     11.49 o
   6   2   1     1079.29     1135.08     11.80 o
   8   2   1     2459.36     2337.58     21.91 o
  10   2   1      280.88      321.27      7.10 o
  12   2   1       56.01       47.31      5.00 o
  14   2   1        2.56       -5.20      5.20 o
  16   2   1      373.98      369.49     12.04 o
  18   2   1       96.97      102.74     12.23 o
  20   2   1      132.26      138.34     11.80 o
  22   2   1       12.20        2.56     12.15 o
  24   2   1       13.09        1.31     16.59 o
 -23   3   1       26.08       55.37     17.52 o
 -21   3   1        5.62      -11.72     13.82 o
 -19   3   1       38.69       22.52     13.39 o
 -17   3   1      311.77      325.46     14.58 o
 -15   3   1      226.03      237.10     11.34 o
 -13   3   1        7.87        6.37      7.26 o
 -11   3   1      101.14       94.10      8.57 o
  -9   3   1      260.29      244.43      7.20 o
  -7   3   1      463.71      495.33      8.03 o
  -5   3   1      244.09      244.15      8.47 o
  -3   3   1      102.20       90.15      5.80 o
  -1   3   1     1267.47     1108.37     41.07 o
   1   3   1      861.41      866.55     20.58 o
   3   3   1      397.30      426.70     10.97 o
   5   3   1       14.97       25.05      6.42 o
   7   3   1     1148.65     1165.28     14.01 o
   9   3   1      193.43      209.98      6.90 o
  11   3   1      211.08      258.94      8.91 o
  13   3   1      171.44      187.80     10.06 o
  15   3   1      383.77      393.53     23.12 o
  17   3   1      189.93      220.89     13.54 o
  19   3   1       11.72       -1.22     12.50 o
  21   3   1        6.24      -12.66     12.95 o
 -20   4   1        0.16       -1.19     15.55 o
 -18   4   1        9.50       10.42     16.10 o
 -16   4   1      119.96      118.38     20.61 o
 -14   4   1       57.43       61.79      8.84 o
 -12   4   1       45.40       53.11      8.70 o
 -10   4   1      179.99      201.11      9.35 o
  -8   4   1      659.86      657.15     13.21 o
  -6   4   1      704.13      714.65     19.35 o
  -4   4   1        8.74       12.16      7.37 o
  -2   4   1        0.18       19.49     19.70 o
   0   4   1      632.15      656.50     52.36 o
   2   4   1       32.32       30.58      8.22 o
   4   4   1      268.93      269.02     17.11 o
   6   4   1       46.32       37.92     10.08 o
   8   4   1      508.54      396.53     17.94 o
  10   4   1      664.39      668.02     18.95 o
  12   4   1       92.06       83.22      8.41 o
  14   4   1        0.62        2.17      9.29 o
  16   4   1       26.77       20.70     11.89 o
  18   4   1       11.87       13.38     15.75 o
  20   4   1       16.24      -17.25     17.25 o
 -17   5   1        2.26        0.89     15.90 o
 -15   5   1        8.54        4.74     18.01 o
 -13   5   1       21.54       31.92     10.84 o
 -11   5   1       11.40       18.00      9.62 o
  -9   5   1      523.51      561.12     25.53 o
  -7   5   1      551.81      607.80     29.52 o
  -5   5   1       37.54       40.89     11.86 o
  -3   5   1      307.89      266.97     43.15 o
  -1   5   1      391.72      355.01     46.61 o
   1   5   1      700.81      708.86     60.41 o
   3   5   1      256.57      229.71     14.18 o
   5   5   1       25.46       31.69     12.45 o
   7   5   1       55.65       43.03     19.02 o
   9   5   1       61.53       55.49      9.04 o
  11   5   1        8.75       11.58     11.01 o
  13   5   1       67.23       75.92     19.18 o
  15   5   1       20.04       25.50     14.14 o
  17   5   1       66.84       57.45     19.10 o
 -12   6   1        7.69      -15.04     15.04 o
 -10   6   1        3.04      -16.89     23.59 o
  -8   6   1       29.65      -12.53     50.92 o
  -6   6   1        4.49       13.46     13.96 o
  -4   6   1       40.76       32.85     12.44 o
   2   6   1      121.49      135.44     14.70 o
   4   6   1        3.72       -9.40     12.27 o
   6   6   1        0.16       -6.55     26.75 o
   8   6   1        0.34        0.77     18.01 o
  10   6   1        8.33       16.41     20.36 o
  12   6   1       12.73       -0.70     24.45 o
  -3   7   1        0.70        4.60     20.14 o
 -26   0   2        8.52        7.51     19.29 o
 -24   0   2       31.74       25.89     17.76 o
 -22   0   2      400.68      508.74     36.45 o
 -20   0   2        7.06       -4.85     15.54 o
 -18   0   2       98.02       72.26     20.68 o
 -16   0   2      611.19      604.30     22.21 o
 -14   0   2      599.84      634.18     16.51 o
 -12   0   2     5654.92     5964.92     79.30 o
 -10   0   2      149.88      150.24      9.73 o
  -8   0   2    12643.02    11963.37    117.63 o
  -6   0   2    51476.01    56010.79    569.81 o
  -4   0   2     3418.65     3993.26     48.86 o
  -2   0   2        8.12       -1.53      1.53 o
   0   0   2    16903.37       -0.99      0.99 o
   4   0   2    29271.10    29869.03    343.53 o
   6   0   2      191.26      188.75      7.62 o
   8   0   2      342.17      363.57     11.37 o
  10   0   2     9395.45     9442.51    121.50 o
  12   0   2     1909.66     2238.04     34.16 o
  14   0   2       26.36       25.92      8.09 o
  16   0   2      680.63      751.00     24.46 o
  18   0   2     1396.51     1473.32     42.52 o
  20   0   2      445.17      469.15     26.04 o
  22   0   2       19.09      -11.26     16.26 o
  24   0   2       73.83       57.32     18.94 o
 -25   1   2        6.02        7.08     14.23 o
 -23   1   2       40.22       54.98     13.32 o
 -21   1   2        9.21      -10.14     10.14 o
 -19   1   2       80.85       91.33     10.42 o
 -17   1   2      227.76      275.52     12.19 o
 -15   1   2      117.83      117.76      6.92 o
 -13   1   2       74.01       69.36      5.22 o
 -11   1   2     1063.87     1108.20     13.63 o
  -9   1   2     2582.31     2802.26     24.68 o
  -7   1   2     5421.43     5377.16     39.31 o
  -5   1   2       87.10      101.50      4.62 o
  -3   1   2     2969.46     2995.25     21.70 o
  -1   1   2     8081.13     7728.91    154.85 o
   1   1   2    11169.38    10497.63    114.96 o
   3   1   2     1052.95     1067.17      9.81 o
   5   1   2       22.40       21.44      2.69 o
   7   1   2      172.66      199.24      4.66 o
   9   1   2      904.63      756.86     10.53 o
  11   1   2      290.05      297.63      7.25 o
  13   1   2       91.35       86.91      5.77 o
  15   1   2        9.77       12.02      6.03 o
  17   1   2      784.96      781.69     21.04 o
  19   1   2      120.22      103.69     10.99 o
  21   1   2       65.85       83.12     12.30 o
  23   1   2       75.92       83.36     14.44 o
 -24   2   2       32.23       55.39     14.54 o
 -22   2   2       54.23       54.26     12.91 o
 -20   2   2       74.38       50.44     11.62 o
 -18   2   2      165.85      185.72     10.57 o
 -16   2   2      142.19      156.46      8.86 o
 -14   2   2        6.12       -0.30      5.17 o
 -12   2   2       81.24       87.21      5.15 o
 -10   2   2      102.46      129.10      4.97 o
  -8   2   2      110.36      106.93      3.93 o
  -6   2   2       57.56       65.57      4.75 o
  -4   2   2      160.01      152.38      3.83 o
  -2   2   2      678.07      598.07     20.51 o
   0   2   2     2174.35     2146.90     32.07 o
   2   2   2      287.39      317.02      7.45 o
   4   2   2      259.67      249.09      5.77 o
   6   2   2      211.68      190.33      8.04 o
   8   2   2     2301.06     2230.76     21.11 o
  10   2   2      190.23      182.78      5.77 o
  12   2   2       50.69       54.06      5.20 o
  14   2   2       10.04        4.78      5.49 o
  16   2   2      752.37      775.74     16.20 o
  18   2   2      115.14       92.48     10.48 o
  20   2   2       53.18       37.38      9.90 o
  22   2   2        1.98       -6.36     11.71 o
 -23   3   2       31.13       14.93     23.17 o
 -21   3   2        9.74      -13.27     13.27 o
 -19   3   2       10.13       -5.80     12.86 o
 -17   3   2      294.06      270.59     17.69 o
 -15   3   2      158.38      130.74      9.14 o
 -13   3   2       36.85       36.44      7.68 o
 -11   3   2      102.54      114.90      6.67 o
  -9   3   2      252.52      280.65      7.90 o
  -7   3   2      200.94      199.59      6.37 o
  -5   3   2       97.61       86.29      4.68 o
  -3   3   2      218.40      287.75      8.88 o
  -1   3   2      726.96      735.33     47.18 o
   1   3   2     1363.55     1387.22     22.85 o
   3   3   2        2.99        7.49      5.59 o
   5   3   2       46.25       41.91      8.68 o
   7   3   2      754.82      711.37     10.36 o
   9   3   2      229.23      242.94      7.54 o
  11   3   2       43.90       41.11      6.07 o
  13   3   2      257.44      279.50     10.73 o
  15   3   2      216.84      226.90     11.87 o
  17   3   2       68.90       86.35     10.88 o
  19   3   2       19.33       26.00     11.87 o
  21   3   2       15.70       -5.21     15.45 o
 -20   4   2       22.82       10.41     20.22 o
 -18   4   2       18.97       27.47     13.17 o
 -16   4   2      381.36      375.02     25.58 o
 -14   4   2       73.59       69.45      8.87 o
 -12   4   2        0.05       -0.89      7.12 o
 -10   4   2      357.72      341.56     17.53 o
  -8   4   2      463.29      501.37     18.11 o
  -6   4   2      458.13      415.76     18.27 o
  -4   4   2      354.87      334.80     11.25 o
  -2   4   2      197.05      196.20     35.67 o
   0   4   2     1671.38     1798.01     39.35 o
   2   4   2      729.19      754.20     18.44 o
   4   4   2      119.89      127.39     10.43 o
   6   4   2       51.85       31.28     10.30 o
   8   4   2      153.86      131.77      8.12 o
  10   4   2      683.50      685.08     14.00 o
  12   4   2      107.10      125.16     10.10 o
  14   4   2       45.58       51.90     11.39 o
  16   4   2      107.45      105.21     13.35 o
  18   4   2        1.16       -4.37     14.25 o
  20   4   2       19.75       13.02     32.36 o
 -17   5   2        0.06        5.94     15.28 o
 -15   5   2        4.91      -11.30     11.30 o
 -13   5   2        0.13        3.76     10.47 o
 -11   5   2       21.24       29.46      9.92 o
  -9   5   2       72.38       66.84      8.84 o
  -7   5   2       79.19       67.72     13.89 o
  -5   5   2      162.58      149.86     14.38 o
  -1   5   2       48.60       21.29     35.10 o
   1   5   2       11.08        3.79     10.25 o
   3   5   2       93.02      106.05     13.93 o
   5   5   2      223.09      250.17     16.49 o
   7   5   2       17.83        4.34     11.07 o
   9   5   2      159.83      171.65     19.08 o
  11   5   2      180.62      227.64     12.84 o
  13   5   2       11.71       27.55     12.83 o
  15   5   2        4.28        4.99     13.99 o
  17   5   2        7.63      -19.61     21.11 o
 -12   6   2        2.60       -1.40     16.04 o
 -10   6   2        2.82       10.73     10.84 o
  -8   6   2        1.50        0.58     18.99 o
  -6   6   2        0.22       -8.05     13.26 o
  -4   6   2        2.94       19.83     11.88 o
   0   6   2       93.54       58.11     43.15 o
   2   6   2       48.05       56.14     12.54 o
   4   6   2       17.90       24.28     13.44 o
   6   6   2        3.40      -17.59     19.85 o
   8   6   2        7.52       15.76     19.09 o
  10   6   2       24.75       25.34     12.61 o
  12   6   2        2.28        7.86     21.43 o
   1   7   2        0.21       22.44     18.99 o
 -25   1   3       16.43        0.35     14.06 o
 -23   1   3      152.22      157.08     16.48 o
 -21   1   3      126.27      103.67     13.17 o
 -19   1   3      525.80      539.37     19.90 o
 -17   1   3      112.22      106.12      9.00 o
 -15   1   3      247.70      268.30     10.58 o
 -13   1   3      177.77      196.21      6.98 o
 -11   1   3      751.82      768.76     10.83 o
  -9   1   3      309.50      303.23      6.11 o
  -7   1   3     3246.74     2856.92     22.54 o
  -5   1   3     8955.72     8487.92     62.30 o
  -3   1   3     8445.93     8438.55     62.11 o
  -1   1   3      379.30      303.67      4.74 o
   1   1   3      785.26      806.04     10.36 o
   3   1   3      529.91      477.93      5.93 o
   5   1   3     1012.02      919.60      9.49 o
   7   1   3      205.27      223.87      5.50 o
   9   1   3       25.12       25.95      4.16 o
  11   1   3      395.38      359.32      8.43 o
  13   1   3      614.33      630.81     11.16 o
  15   1   3        7.32        2.74      7.34 o
  17   1   3      532.90      521.32     16.37 o
  19   1   3        3.32       -3.14      8.74 o
  21   1   3        2.25       -8.00     12.02 o
  23   1   3        0.77      -12.72     13.18 o
 -24   2   3       16.33        1.45     13.11 o
 -22   2   3      131.27      146.50     16.04 o
 -20   2   3      137.53      172.06     16.45 o
 -18   2   3      201.67      188.73     10.82 o
 -16   2   3       22.03       12.51      7.03 o
 -14   2   3      208.10      250.06      7.45 o
 -12   2   3        6.03        7.00      4.32 o
 -10   2   3      174.58      219.41      5.60 o
  -8   2   3     1033.46     1005.04     11.21 o
  -6   2   3      229.61      237.63      4.87 o
  -4   2   3      126.48      128.80      3.97 o
  -2   2   3     3034.05     3235.22     33.05 o
   0   2   3      492.29      512.30     11.71 o
   2   2   3      551.57      576.87      7.93 o
   4   2   3     1072.87      959.48     10.30 o
   6   2   3      320.82      297.93      6.71 o
   8   2   3      485.58      454.71      7.97 o
  10   2   3      274.59      260.14      7.35 o
  12   2   3      169.81      166.17      6.49 o
  14   2   3       38.90       43.88      7.06 o
  16   2   3      163.66      162.14      9.80 o
  18   2   3       53.20       28.28      9.93 o
  20   2   3       64.96       55.19     11.26 o
  22   2   3        5.45      -12.58     12.58 o
 -23   3   3       12.14      -14.37     14.37 o
 -21   3   3        2.15        0.15     13.38 o
 -19   3   3        2.66       -1.03     18.31 o
 -17   3   3      288.13      292.46     17.19 o
 -15   3   3      297.37      291.05     13.99 o
 -13   3   3        8.76        3.05      7.03 o
 -11   3   3      231.75      279.19      8.61 o
  -9   3   3      322.58      339.85      8.67 o
  -7   3   3      163.15      176.47      6.16 o
  -5   3   3       12.68       13.97      3.65 o
  -3   3   3      171.97      177.55      5.45 o
  -1   3   3     1557.18     1624.69     26.23 o
   1   3   3     4895.11     5278.49     83.21 o
   3   3   3      240.22      267.47     12.96 o
   5   3   3      328.22      349.36      8.24 o
   7   3   3      154.21      171.40      7.60 o
   9   3   3      517.54      481.46     10.32 o
  11   3   3       20.28        9.39      5.88 o
  13   3   3      161.13      189.35      9.71 o
  15   3   3       71.50       58.78     10.93 o
  17   3   3      116.03      130.01     12.66 o
  19   3   3        3.50        4.56     11.50 o
  21   3   3       23.20        9.17     12.94 o
 -20   4   3        4.79        2.70     19.08 o
 -18   4   3       13.33       14.23     13.67 o
 -16   4   3       79.61       59.38     12.74 o
 -14   4   3       28.50       28.51      8.14 o
 -12   4   3       27.36       36.69      7.11 o
 -10   4   3      442.28      443.99     12.86 o
  -8   4   3      609.82      574.25     17.08 o
  -6   4   3      760.77      719.09     12.31 o
  -4   4   3       24.50       19.15      5.33 o
  -2   4   3      405.25      387.67     18.27 o
   0   4   3      412.09      428.31     12.44 o
   2   4   3      259.92      270.88     13.31 o
   4   4   3       95.48       89.94     10.52 o
   6   4   3       20.72       24.98     10.63 o
   8   4   3       27.25        7.22      6.63 o
  10   4   3      277.34      265.78     10.09 o
  12   4   3       80.01       80.61      9.65 o
  14   4   3       40.63       25.02     11.39 o
  16   4   3       24.86       29.08     12.47 o
  18   4   3       11.12        1.74     14.37 o
 -17   5   3        8.24      -13.92     14.61 o
 -15   5   3      208.78      202.29     17.68 o
 -13   5   3       19.32       25.90     10.75 o
 -11   5   3        0.51       -9.45      9.45 o
  -9   5   3       33.80       33.06     11.42 o
  -7   5   3      420.40      457.22     18.11 o
  -5   5   3      114.39      100.20     13.13 o
  -3   5   3       67.03       95.51     39.13 o
  -1   5   3      113.89      118.94     11.84 o
   1   5   3      130.98      153.23     19.30 o
   3   5   3       41.67       26.53     12.52 o
   5   5   3       47.73       33.27     11.10 o
   7   5   3       39.18       11.36     16.92 o
   9   5   3      167.32      152.05     11.01 o
  11   5   3      153.95      169.29     12.76 o
  13   5   3       19.81        3.86     13.25 o
  15   5   3        4.20        4.00     25.40 o
 -12   6   3       16.22       -4.32     15.87 o
 -10   6   3       31.66       32.66     11.93 o
  -8   6   3        1.22      -17.26     17.26 o
  -6   6   3        5.12        0.33     13.41 o
  -4   6   3        0.74       -9.65     11.47 o
  -2   6   3        3.01      -14.96     14.96 o
   0   6   3        1.28       19.35     21.89 o
   2   6   3        1.72        6.46     12.17 o
   4   6   3       13.24       16.75     17.22 o
   6   6   3       38.24       25.10     18.76 o
   8   6   3       13.67       31.77     22.73 o
  10   6   3        2.08        0.76     23.95 o
  12   6   3        3.38       55.68     23.70 o
 -26   0   4        8.78       15.85     21.92 o
 -24   0   4       59.01       60.90     21.71 o
 -22   0   4        8.51       12.44     18.49 o
 -20   0   4       79.01       64.50     31.93 o
 -18   0   4       24.88        7.98     13.52 o
 -16   0   4     3847.46     3983.70     63.53 o
 -14   0   4     3696.64     3797.26     58.55 o
 -12   0   4      347.76      321.32     11.54 o
 -10   0   4      101.19       91.94     10.59 o
  -8   0   4      299.49      377.52      8.43 o
  -6   0   4      475.32      518.69      9.56 o
  -4   0   4    12867.05    13883.37    137.54 o
  -2   0   4    42611.88    45129.11    566.18 o
   0   0   4     3591.61     3628.01     44.10 o
   2   0   4     4762.39     4771.17     57.27 o
   4   0   4    24603.21    26256.33    302.59 o
   6   0   4      850.44     1018.34     17.53 o
   8   0   4     2007.74     1880.01     31.03 o
  10   0   4       96.55       89.03      7.77 o
  12   0   4        7.14        2.67      5.45 o
  14   0   4      256.64      317.05     14.36 o
  16   0   4      283.58      320.95     17.62 o
  18   0   4       15.37        3.20     12.73 o
  20   0   4       78.51      100.35     21.62 o
  22   0   4       13.18       31.35     24.07 o
 -25   1   4       37.24       12.60     14.18 o
 -23   1   4        7.46       14.52     13.41 o
 -21   1   4       16.64       19.06     13.86 o
 -19   1   4       29.53       36.29     10.25 o
 -17   1   4      755.43      826.16     18.34 o
 -15   1   4      783.37      818.84     15.92 o
 -13   1   4      481.27      422.68      9.76 o
 -11   1   4      580.48      527.77     10.17 o
  -9   1   4     1037.29     1142.33     13.23 o
  -7   1   4      742.41      785.99      8.81 o
  -5   1   4     1363.43     1287.03     11.52 o
  -3   1   4     1185.08     1190.60     10.87 o
  -1   1   4     3159.10     3117.79     24.53 o
   1   1   4     2278.09     2124.89     17.39 o
   3   1   4      254.68      284.46      5.12 o
   5   1   4      348.72      333.30      6.26 o
   7   1   4      222.31      214.68      6.01 o
   9   1   4      416.05      401.93      8.05 o
  11   1   4      218.87      216.13      7.39 o
  13   1   4       12.05        8.04      5.37 o
  15   1   4        2.55       -7.28      7.28 o
  17   1   4       31.94       29.65      9.39 o
  19   1   4      158.97      199.40     14.12 o
  21   1   4       15.26       -1.22     10.54 o
  23   1   4       14.38        2.48     13.23 o
 -24   2   4       36.76       31.98     13.77 o
 -22   2   4       40.85       32.45     13.66 o
 -20   2   4       15.63       24.05     11.11 o
 -18   2   4       61.43       58.19      9.75 o
 -16   2   4      145.97      172.78      8.86 o
 -14   2   4      395.45      399.09      9.57 o
 -12   2   4       12.06       11.10      4.18 o
 -10   2   4     1066.36     1262.78     14.39 o
  -8   2   4     1010.25      942.07     10.38 o
  -6   2   4      980.49      997.80     10.26 o
  -4   2   4      964.51     1106.20     14.85 o
  -2   2   4     2160.03     2199.82     21.34 o
   0   2   4     4965.22     4866.26     42.78 o
   2   2   4     7520.41     8227.82     71.31 o
   4   2   4     2665.62     2700.87     27.53 o
   6   2   4      163.85      155.14      5.64 o
   8   2   4      147.74      147.87      5.29 o
  10   2   4     1510.13     1469.09     17.39 o
  12   2   4      291.20      272.53      7.82 o
  14   2   4      312.84      333.19     11.32 o
  16   2   4       62.07       54.87      9.21 o
  18   2   4      326.52      364.57     14.72 o
  20   2   4       32.03        6.70     10.31 o
  22   2   4        1.18      -14.10     14.10 o
 -23   3   4       25.38        4.22     14.75 o
 -21   3   4        6.61       -6.14     13.56 o
 -19   3   4       26.42       33.77     11.93 o
 -17   3   4       48.31       32.36     13.51 o
 -15   3   4      298.33      306.15     14.64 o
 -13   3   4      136.19      158.38      8.87 o
 -11   3   4      234.88      272.22      7.88 o
  -9   3   4     1149.01     1173.11     15.21 o
  -7   3   4      469.15      460.67     10.27 o
  -5   3   4       38.10       47.80      4.48 o
  -3   3   4      167.27      166.07      5.75 o
  -1   3   4      900.51      887.43     17.06 o
   1   3   4     5899.64     6165.00    100.45 o
   3   3   4      172.77      193.45      8.56 o
   5   3   4      148.07      162.72      7.00 o
   7   3   4      226.01      228.66      7.12 o
   9   3   4      206.90      203.48      7.64 o
  11   3   4      111.75      109.11      7.72 o
  13   3   4      156.87      151.90      9.51 o
  15   3   4      151.55      155.25     11.44 o
  17   3   4      213.68      211.86     13.99 o
  19   3   4       63.83       93.27     13.40 o
  21   3   4       10.80      -11.46     12.85 o
 -20   4   4        0.66       13.25     21.29 o
 -18   4   4        9.93       16.62     12.49 o
 -16   4   4       61.16       70.28     11.54 o
 -14   4   4       40.97       57.04      9.10 o
 -12   4   4       40.12       39.82      8.60 o
 -10   4   4      233.64      249.96     10.14 o
  -8   4   4      441.80      413.26     12.29 o
  -6   4   4     1377.31     1395.32     21.07 o
  -4   4   4       18.42       17.65      7.81 o
  -2   4   4       77.37       89.14      6.90 o
   0   4   4      217.90      251.85     12.21 o
   2   4   4      101.11      114.33     10.41 o
   4   4   4       48.12       32.60     10.26 o
   6   4   4       45.18       40.14      6.30 o
   8   4   4      113.42      129.00      7.87 o
  10   4   4      207.42      193.72     10.67 o
  12   4   4       37.45       31.53      9.47 o
  14   4   4        8.32       -8.86     11.27 o
  16   4   4       35.29       41.83     12.98 o
  18   4   4       19.18       15.34     19.18 o
 -17   5   4       33.14       32.46     16.22 o
 -15   5   4       32.54       35.03     14.21 o
 -13   5   4        2.18       -1.87     12.36 o
 -11   5   4        9.59       15.46     11.70 o
  -9   5   4       44.19       40.22     10.28 o
  -7   5   4      255.37      256.58     12.79 o
  -5   5   4       13.92       17.74      7.79 o
  -3   5   4       37.72       28.00     12.87 o
  -1   5   4      222.75      274.22     15.56 o
   1   5   4       17.84       26.01     11.51 o
   3   5   4       35.41       20.70     12.55 o
   5   5   4        2.96      -14.31     18.08 o
   7   5   4       40.36       47.75     10.44 o
   9   5   4       49.18       25.34      9.67 o
  11   5   4        7.62        9.78     10.29 o
  13   5   4       11.22       10.69     13.53 o
  15   5   4        0.71      -14.46     19.35 o
 -12   6   4        0.92      -15.85     15.85 o
 -10   6   4        0.21        6.49     11.84 o
  -8   6   4        1.56        7.38     10.90 o
  -6   6   4        7.59       11.78      8.89 o
  -4   6   4        3.44        2.08      8.04 o
  -2   6   4        7.51      -11.60     11.60 o
   0   6   4       47.48       90.92     23.87 o
   2   6   4        1.19        3.70     12.91 o
   4   6   4        9.58       -7.79     18.70 o
   6   6   4        2.72       13.84     42.87 o
   8   6   4       13.51       36.02     36.25 o
  10   6   4       52.69       48.03     31.94 o
 -25   1   5       19.84        4.56     14.08 o
 -23   1   5      182.57      184.59     17.14 o
 -21   1   5       47.44       43.73     12.70 o
 -19   1   5       49.93       32.11     10.72 o
 -17   1   5      123.39      129.94     12.38 o
 -15   1   5      365.86      400.28     10.80 o
 -13   1   5      164.07      159.15      7.04 o
 -11   1   5      100.93      108.08      5.70 o
  -9   1   5      862.25      773.74     10.95 o
  -7   1   5    11489.33    12106.92     94.19 o
  -5   1   5     7057.33     6863.42     52.50 o
  -3   1   5      109.35      118.62      3.73 o
  -1   1   5     2254.20     2097.07     17.50 o
   1   1   5     2509.30     2100.39     17.56 o
   3   1   5      229.14      270.70      5.49 o
   5   1   5       43.56       43.67      4.24 o
   7   1   5      230.71      215.79      6.23 o
   9   1   5     3389.38     3199.21     33.20 o
  11   1   5     1795.90     1721.18     20.10 o
  13   1   5       23.74       15.15      6.02 o
  15   1   5      172.50      175.76     11.24 o
  17   1   5       15.83       18.57      9.55 o
  19   1   5      105.12      102.88     12.79 o
  21   1   5        5.59      -13.34     14.20 o
  23   1   5        7.29      -13.24     13.24 o
 -24   2   5       24.66       11.54     13.78 o
 -22   2   5      109.33       97.06     13.94 o
 -20   2   5        5.25       -3.21     10.52 o
 -18   2   5       32.20       36.76      9.43 o
 -16   2   5      159.29      146.01     10.08 o
 -14   2   5      246.29      265.84      8.78 o
 -12   2   5      135.54      143.13      6.05 o
 -10   2   5      557.02      502.04      8.96 o
  -8   2   5     2048.87     2239.64     21.94 o
  -6   2   5     3726.04     3958.15     33.61 o
  -4   2   5     1576.77     1573.38     14.78 o
  -2   2   5     1106.01     1164.67     13.99 o
   0   2   5     1732.20     1910.13     20.41 o
   2   2   5     4988.96     5194.47     50.38 o
   4   2   5      947.94      956.44     12.45 o
   6   2   5       99.30      114.77      4.88 o
   8   2   5      560.07      568.35      9.61 o
  10   2   5     2316.25     2348.11     25.28 o
  12   2   5      263.33      270.75      8.95 o
  14   2   5      285.42      304.08     11.19 o
  16   2   5       95.58       99.36     10.27 o
  18   2   5      135.25      118.58     11.62 o
  20   2   5       39.80       32.28     13.47 o
  22   2   5        4.03       -2.13     15.12 o
 -23   3   5       29.02       43.62     15.99 o
 -21   3   5       30.04       18.82     14.33 o
 -19   3   5       12.43      -10.86     10.86 o
 -17   3   5        4.52       -6.99     10.09 o
 -15   3   5      133.27      104.23      8.89 o
 -13   3   5      287.94      307.40     10.82 o
 -11   3   5        9.26       14.14      5.64 o
  -9   3   5      820.06      809.39     13.28 o
  -7   3   5     1427.65     1453.56     20.52 o
  -5   3   5      323.86      328.44      8.70 o
  -3   3   5      819.15      760.30     11.59 o
  -1   3   5      330.51      321.70      8.93 o
   1   3   5     3655.43     3703.23     43.15 o
   3   3   5      809.39      791.50     11.29 o
   5   3   5       45.33       48.97      4.85 o
   7   3   5      181.21      163.43      7.12 o
   9   3   5       32.27       42.95      6.21 o
  11   3   5      415.01      403.99     12.34 o
  13   3   5       92.52       81.36      9.63 o
  15   3   5      192.85      244.71     14.41 o
  17   3   5      128.80      136.34     13.30 o
  19   3   5      163.26      188.70     18.27 o
 -20   4   5        3.23        1.18     18.49 o
 -18   4   5        1.94       14.26     14.18 o
 -16   4   5       40.29       50.91     11.16 o
 -14   4   5       12.70       20.38      9.31 o
 -12   4   5        1.88        3.18      9.46 o
 -10   4   5      252.34      259.01     11.85 o
  -8   4   5      815.82      885.58     17.84 o
  -6   4   5      527.42      550.29     12.95 o
  -4   4   5      302.48      278.72     11.28 o
  -2   4   5       28.17       25.62      5.04 o
   0   4   5       93.37      101.78      7.01 o
   2   4   5      162.29      165.35      7.85 o
   4   4   5       32.47       23.17      6.75 o
   6   4   5       13.72        6.95      6.43 o
   8   4   5      335.83      354.79     11.44 o
  10   4   5      282.32      279.15     12.05 o
  12   4   5       34.71       34.40     11.24 o
  14   4   5       25.24       28.44     12.20 o
  16   4   5       13.21       -3.94     13.86 o
  18   4   5       30.21       56.91     16.51 o
 -17   5   5       31.37      -11.77     14.27 o
 -15   5   5       86.21      113.98     15.99 o
 -13   5   5        1.92      -11.78     11.99 o
 -11   5   5       39.28       24.19     12.17 o
  -9   5   5      184.60      196.55     12.81 o
  -7   5   5      235.22      257.75     12.67 o
  -5   5   5      212.74      207.00     12.33 o
  -3   5   5       21.20       17.37      7.39 o
  -1   5   5       28.38       36.12     12.01 o
   1   5   5        6.51        9.89     12.37 o
   3   5   5       40.79       27.85     12.79 o
   5   5   5       18.99       22.33     13.64 o
   7   5   5      110.29      122.22     15.05 o
   9   5   5      107.42      136.54     14.00 o
  11   5   5        5.08      -12.33     12.33 o
  13   5   5        0.69       -9.24     13.61 o
  15   5   5        5.60        7.32     18.68 o
 -12   6   5        1.08      -21.86     21.86 o
 -10   6   5        0.01       -3.21     14.99 o
  -8   6   5        0.16      -10.51     10.51 o
  -6   6   5        3.44        3.64      9.15 o
  -4   6   5        0.90        1.76     11.91 o
  -2   6   5        5.80        7.19     17.70 o
   0   6   5        1.48        4.39     12.52 o
   2   6   5       27.59       27.29     20.71 o
   4   6   5        7.84        4.67     18.70 o
   6   6   5        4.28       -2.41     19.84 o
   8   6   5        8.80        5.27     10.12 o
  10   6   5        1.92       -9.86     21.60 o
 -26   0   6       34.45       32.06     50.92 o
 -24   0   6        6.74       -8.28     18.95 o
 -22   0   6       86.86      109.87     39.41 o
 -20   0   6        5.49       -2.17     15.85 o
 -18   0   6      823.35     1029.57     42.31 o
 -16   0   6     6675.07     6652.70    226.66 o
 -14   0   6     1580.77     1653.54     28.15 o
 -12   0   6      350.19      388.49     12.40 o
 -10   0   6     1217.26     1222.40     19.56 o
  -8   0   6     6223.48     7489.83     85.45 o
  -6   0   6      366.55      326.95      8.06 o
  -4   0   6       62.10       78.52      5.19 o
  -2   0   6     4788.60     5781.02     61.82 o
   0   0   6    37028.89    39667.04    456.27 o
   2   0   6    12410.49    14079.67    164.18 o
   4   0   6      480.46      468.83     16.01 o
   6   0   6     1673.80     1570.14     27.16 o
   8   0   6     4810.47     5233.49     76.46 o
  10   0   6      240.75      235.19     12.57 o
  12   0   6      326.29      339.35     15.52 o
  14   0   6      157.20      159.24     21.39 o
  16   0   6      139.68      167.31     17.99 o
  18   0   6      120.60      137.92     18.81 o
  20   0   6       85.51       85.98     23.82 o
  22   0   6      144.97      185.61     22.93 o
 -25   1   6       22.24      -13.97     13.97 o
 -23   1   6       33.28       49.56     14.60 o
 -21   1   6        4.89        7.86     12.17 o
 -19   1   6       19.81       12.94     10.65 o
 -17   1   6      879.96      923.18     23.82 o
 -15   1   6     1284.07     1370.71     20.77 o
 -13   1   6        1.53        2.57      3.84 o
 -11   1   6      383.05      334.76      8.49 o
  -9   1   6      469.68      432.00      8.19 o
  -7   1   6     2523.55     2748.90     24.52 o
  -5   1   6      139.78      151.90      4.48 o
  -3   1   6       10.35        8.61      3.14 o
  -1   1   6      893.31     1084.27     11.32 o
   1   1   6     5761.77     5744.06     47.42 o
   3   1   6     1170.97     1276.15     14.83 o
   5   1   6      191.72      204.82      7.05 o
   7   1   6       23.03       13.76      4.61 o
   9   1   6      767.83      717.33     11.98 o
  11   1   6      461.13      538.79     10.87 o
  13   1   6       43.75       36.98      8.18 o
  15   1   6       46.64       42.31      9.52 o
  17   1   6       11.16       13.73      9.75 o
  19   1   6       90.12       86.25     12.70 o
  21   1   6        4.76       -5.62     12.68 o
 -24   2   6       19.85       11.66     13.55 o
 -22   2   6       93.36       82.78     14.24 o
 -20   2   6       58.98       68.93     11.79 o
 -18   2   6       53.79       50.09      9.91 o
 -16   2   6       38.83       37.36      9.16 o
 -14   2   6      186.61      198.08      8.16 o
 -12   2   6      476.52      527.19     10.10 o
 -10   2   6       77.36       69.12      5.01 o
  -8   2   6     1355.18     1404.20     19.08 o
  -6   2   6     4220.94     4337.55     36.91 o
  -4   2   6      739.07      717.67      9.73 o
  -2   2   6     1662.53     1751.28     17.43 o
   0   2   6     1151.72     1272.69     17.29 o
   2   2   6     2386.75     2318.69     25.90 o
   4   2   6     1158.31     1116.41     13.82 o
   6   2   6      744.15      754.65     11.19 o
   8   2   6       62.84       57.00      5.89 o
  10   2   6     1160.63     1101.92     15.15 o
  12   2   6     1009.40     1018.08     17.69 o
  14   2   6      494.25      492.34     13.51 o
  16   2   6      227.11      235.17     12.49 o
  18   2   6      151.29      165.71     12.49 o
  20   2   6      281.63      338.09     23.10 o
 -23   3   6       11.56       25.51     17.60 o
 -21   3   6       49.21       14.09     14.52 o
 -19   3   6        2.58       -9.92     11.30 o
 -17   3   6        2.54      -12.38     12.38 o
 -15   3   6       28.67       19.85      7.96 o
 -13   3   6      153.86      142.59      8.81 o
 -11   3   6       19.26       23.71      5.03 o
  -9   3   6       27.20       30.98      5.27 o
  -7   3   6      765.84      779.37     12.92 o
  -5   3   6      495.31      540.70     11.35 o
  -3   3   6      127.58      108.26      6.01 o
  -1   3   6      217.41      263.42      7.50 o
   1   3   6      953.34      956.00     13.10 o
   3   3   6      299.03      336.48     10.75 o
   5   3   6      122.75      133.83      6.28 o
   7   3   6       11.42       -5.36      5.36 o
   9   3   6      145.18      123.24      7.74 o
  11   3   6      713.08      718.18     15.71 o
  13   3   6       87.88       82.59     10.01 o
  15   3   6       82.03       75.67     11.64 o
  17   3   6      120.34      159.37     14.28 o
  19   3   6      187.80      178.48     15.36 o
 -20   4   6       13.51      -18.19     18.19 o
 -18   4   6        6.48       -6.16     12.08 o
 -16   4   6       30.69       28.25     12.26 o
 -14   4   6        8.90        1.04     10.59 o
 -12   4   6       13.01        4.61      8.99 o
 -10   4   6       73.98       98.48      9.30 o
  -8   4   6      829.87      848.41     19.14 o
  -6   4   6      594.96      601.31     14.07 o
  -4   4   6      134.37      157.22     10.18 o
  -2   4   6       24.06       32.61      6.20 o
   0   4   6      141.03      147.99      8.23 o
   2   4   6       92.93       96.28      6.94 o
   4   4   6       14.12        7.71      6.51 o
   6   4   6       43.60       39.47      6.77 o
   8   4   6      265.53      261.04     13.04 o
  10   4   6      225.79      222.17     10.39 o
  12   4   6       35.11       32.24      9.88 o
  14   4   6       19.22        5.47     10.36 o
  16   4   6       32.70       20.17     12.36 o
 -17   5   6       12.07       -7.16     14.68 o
 -15   5   6       23.24       34.30     14.01 o
 -13   5   6       11.49        9.94     17.55 o
 -11   5   6       15.74       38.26     12.86 o
  -9   5   6      106.95       93.50     13.10 o
  -7   5   6      137.12      132.73     11.91 o
  -5   5   6       41.55       36.11      8.81 o
  -3   5   6       27.42       16.34      9.59 o
  -1   5   6       22.83       19.00      9.22 o
   1   5   6       46.21       39.53     13.38 o
   3   5   6       55.66       64.09     12.43 o
   5   5   6        9.96        2.41     11.98 o
   7   5   6       30.47       11.58     13.00 o
   9   5   6        6.35       -0.79     12.92 o
  11   5   6       10.47       -0.13     13.00 o
  13   5   6        0.11        5.51     26.08 o
 -12   6   6        8.47       11.51     23.59 o
 -10   6   6        3.85      -15.73     15.73 o
  -8   6   6       20.97       14.72     14.40 o
  -6   6   6        0.94        4.32     17.43 o
  -4   6   6        1.65       -5.17      8.91 o
  -2   6   6       25.35       12.86     24.17 o
   0   6   6        7.16       27.34     18.42 o
   2   6   6       77.39      106.86     27.33 o
   4   6   6       15.14       46.64     20.43 o
   6   6   6        0.93      -12.65     13.02 o
   8   6   6        2.88      -18.17     29.92 o
 -25   1   7       17.03        5.09     15.64 o
 -23   1   7       79.08       78.14     15.56 o
 -21   1   7       45.59       50.48     15.07 o
 -19   1   7       11.17        9.67     19.72 o
 -17   1   7       90.36       68.78     10.36 o
 -15   1   7      262.24      239.43      9.58 o
 -13   1   7      232.67      245.90      8.96 o
 -11   1   7       34.94       31.41      4.51 o
  -9   1   7      853.39      917.04     11.78 o
  -7   1   7     7217.19     7483.68     66.08 o
  -5   1   7      190.92      244.23      5.66 o
  -3   1   7      192.13      259.69      5.86 o
  -1   1   7      189.09      167.94      4.82 o
   1   1   7     2931.57     3106.57     29.24 o
   3   1   7      903.81      858.82     11.70 o
   5   1   7       46.73       51.42      5.04 o
   7   1   7      109.83      115.33      6.37 o
   9   1   7     3980.40     3963.20     40.79 o
  11   1   7      720.52      703.36     13.61 o
  13   1   7       50.57       56.08      9.79 o
  15   1   7      137.65      129.90     11.60 o
  17   1   7       39.62       30.76     10.66 o
  19   1   7        8.97       -9.01     11.27 o
  21   1   7        1.12        8.41     13.45 o
 -24   2   7       30.39       34.26     14.33 o
 -22   2   7        7.09        5.76     12.15 o
 -20   2   7       37.15       25.99     11.38 o
 -18   2   7       46.13       36.19     10.05 o
 -16   2   7      115.02      124.26     12.73 o
 -14   2   7       40.95       42.81      6.66 o
 -12   2   7       40.85       46.62      5.77 o
 -10   2   7      234.63      260.35      7.94 o
  -8   2   7      241.61      270.23      6.69 o
  -6   2   7      743.90      761.61      9.87 o
  -4   2   7      654.39      652.93      9.69 o
  -2   2   7      993.20     1006.01     11.69 o
   0   2   7      212.17      250.76      5.81 o
   2   2   7      823.22      810.31     11.71 o
   4   2   7       67.18       67.06      4.89 o
   6   2   7      233.88      218.37      6.97 o
   8   2   7      235.02      226.00      7.73 o
  10   2   7     1137.04     1082.39     16.35 o
  12   2   7      255.44      258.12     11.08 o
  14   2   7      145.93      160.21     11.06 o
  16   2   7       31.91       25.31      9.77 o
  18   2   7       50.64       45.68     11.03 o
  20   2   7       48.74       58.68     15.69 o
 -23   3   7        6.12      -16.08     16.08 o
 -21   3   7       14.07       21.16     14.61 o
 -19   3   7        4.51      -12.63     12.63 o
 -17   3   7       10.56        2.67      8.59 o
 -15   3   7      210.55      194.65     11.01 o
 -13   3   7      118.74      125.85      8.47 o
 -11   3   7       51.68       53.59      5.77 o
  -9   3   7      141.45      153.21      5.62 o
  -7   3   7      372.95      431.86      8.62 o
  -5   3   7      196.51      193.07      6.33 o
  -3   3   7       14.99        8.54      4.23 o
  -1   3   7      338.41      316.94     10.74 o
   1   3   7      131.52      113.28      6.61 o
   3   3   7       55.83       62.38      6.05 o
   5   3   7      283.79      298.01     10.93 o
   7   3   7      138.92      132.14      7.38 o
   9   3   7      169.41      185.49      9.47 o
  11   3   7      364.77      365.70     14.13 o
  13   3   7       11.59       -7.76      8.95 o
  15   3   7       45.06       39.87     11.28 o
  17   3   7       66.64       48.16     12.38 o
  19   3   7      101.21      114.02     14.86 o
 -20   4   7        2.15      -14.76     18.41 o
 -18   4   7        0.22        1.41     12.71 o
 -16   4   7       71.73       69.40     13.20 o
 -14   4   7       22.33       26.60     11.36 o
 -12   4   7        4.80        5.84      9.44 o
 -10   4   7       17.21       13.35      7.70 o
  -8   4   7      288.56      290.77     10.44 o
  -6   4   7      359.32      371.18     11.23 o
  -4   4   7       17.00       21.86      5.96 o
  -2   4   7        9.26       -0.71      6.51 o
   0   4   7        1.14       -6.40      6.40 o
   2   4   7       99.33       87.83      8.09 o
   4   4   7       15.92       14.99      7.17 o
   6   4   7        5.04       -6.15      6.89 o
   8   4   7      144.48      137.02     10.47 o
  10   4   7      102.53       97.45     10.32 o
  12   4   7        1.78        8.34      9.82 o
  14   4   7        3.00        8.90     11.42 o
  16   4   7        0.13        4.00     12.14 o
 -17   5   7       28.55       13.11     15.27 o
 -15   5   7       62.89       76.45     15.39 o
 -13   5   7       17.85       -0.95     17.37 o
 -11   5   7        7.50       14.10     16.14 o
  -9   5   7        0.74      -11.75     11.75 o
  -7   5   7       74.20       65.39     13.04 o
  -5   5   7       46.95       51.05      9.66 o
  -3   5   7       43.85       44.54      9.64 o
  -1   5   7       32.09       20.11      8.30 o
   1   5   7      298.53      291.55     15.81 o
   3   5   7      199.63      206.83     11.54 o
   5   5   7        0.37       -7.21      9.14 o
   7   5   7        1.36       -0.64      9.92 o
   9   5   7        3.67        3.51     12.62 o
  11   5   7       10.16       -3.57     14.98 o
  13   5   7       10.44      -14.74     14.96 o
 -12   6   7        1.59       37.97     24.74 o
 -10   6   7       11.94        4.50     19.56 o
  -8   6   7       12.99       -3.06     18.41 o
  -6   6   7        0.47      -25.08     27.07 o
  -4   6   7        6.34        6.40     13.87 o
  -2   6   7        4.74       -5.05      9.90 o
   0   6   7       10.73       -5.68     14.31 o
   2   6   7       57.54       30.16     12.74 o
   4   6   7       28.11       57.96     22.12 o
   6   6   7        1.90      -11.78     11.78 o
   8   6   7        0.52      -11.25     54.95 o
 -26   0   8        4.76        9.23     21.82 o
 -24   0   8       74.83       58.34     22.02 o
 -22   0   8      367.29      393.89     43.44 o
 -20   0   8      137.05      150.82     21.38 o
 -18   0   8      131.96      157.50     21.00 o
 -16   0   8      222.95      274.98     14.06 o
 -14   0   8      636.24      716.37     18.47 o
 -12   0   8       51.52       59.58      7.01 o
 -10   0   8      518.28      590.89     13.41 o
  -8   0   8     1384.26     1523.09     23.28 o
  -6   0   8    10936.84    11193.64    133.41 o
  -4   0   8      846.49      830.61     15.17 o
  -2   0   8     2671.42     2634.93     38.24 o
   0   0   8     1518.28     1563.21     32.27 o
   2   0   8    20855.49    23507.65    321.37 o
   4   0   8     3224.52     3263.21     50.11 o
   6   0   8       55.69       55.78      8.20 o
   8   0   8     1234.11     1313.50     37.95 o
  10   0   8       53.64       47.45      8.55 o
  12   0   8      704.46      722.63     26.50 o
  14   0   8      497.53      513.31     26.06 o
  16   0   8      645.62      701.15     51.99 o
  18   0   8      102.88      114.91     19.12 o
  20   0   8       40.32       59.82     19.60 o
 -25   1   8       30.27       27.23     15.08 o
 -23   1   8       50.85       35.99     14.78 o
 -21   1   8        8.64        6.95     12.56 o
 -19   1   8       11.13       -0.48     11.19 o
 -17   1   8      155.80      208.41     15.76 o
 -15   1   8      431.82      479.28     13.04 o
 -13   1   8       83.00       88.29      7.23 o
 -11   1   8       74.22       69.42      5.58 o
  -9   1   8       12.48       13.02      4.64 o
  -7   1   8      109.99      122.41      5.43 o
  -5   1   8      497.35      508.30      8.89 o
  -3   1   8     1289.63     1296.23     14.19 o
  -1   1   8       31.03       22.49      4.03 o
   1   1   8     1456.88     1710.98     18.98 o
   3   1   8     3879.30     4107.84     41.55 o
   5   1   8       81.37       76.12      5.35 o
   7   1   8       43.30       32.40      5.68 o
   9   1   8      229.14      234.60      8.72 o
  11   1   8      751.29      753.45     16.39 o
  13   1   8      320.80      316.99     14.00 o
  15   1   8       28.97       32.87     10.02 o
  17   1   8       30.47        5.18     11.26 o
  19   1   8        5.79      -11.87     12.07 o
 -24   2   8       22.32       26.80     14.92 o
 -22   2   8        7.40        0.26     12.98 o
 -20   2   8       31.67       23.34     11.59 o
 -18   2   8       19.41       -9.09      9.09 o
 -16   2   8       19.60       19.96      9.17 o
 -14   2   8      248.66      236.12      9.95 o
 -12   2   8      122.26      125.96      7.00 o
 -10   2   8      103.50      104.95      6.15 o
  -8   2   8       71.60       66.32      5.23 o
  -6   2   8      344.30      445.02     10.87 o
  -4   2   8      198.93      187.94      5.57 o
  -2   2   8      892.80      853.45     11.00 o
   0   2   8     1458.50     1476.62     16.50 o
   2   2   8      862.52      848.66     12.77 o
   4   2   8      186.08      176.05      6.40 o
   6   2   8       58.81       72.60      5.97 o
   8   2   8      346.23      349.36     10.38 o
  10   2   8     1858.67     1846.41     27.37 o
  12   2   8      108.75      104.36      9.33 o
  14   2   8       36.99       24.56      9.30 o
  16   2   8       66.42       50.28     10.73 o
  18   2   8      127.39      131.13     16.15 o
  20   2   8       45.37       16.31     15.16 o
 -23   3   8        4.92        0.87     17.30 o
 -21   3   8        0.30      -13.74     14.04 o
 -19   3   8       11.57       -4.95     13.05 o
 -17   3   8       20.99       18.66      8.86 o
 -15   3   8      184.87      153.46     12.91 o
 -13   3   8       24.98       26.02      7.52 o
 -11   3   8       17.19       12.68      6.50 o
  -9   3   8       16.71       17.37      4.72 o
  -7   3   8      370.45      370.30      8.03 o
  -5   3   8       39.89       36.60      5.24 o
  -3   3   8       80.02       82.99      5.93 o
  -1   3   8      251.20      243.28      7.93 o
   1   3   8      102.75       92.86      6.53 o
   3   3   8      136.93      152.89      8.29 o
   5   3   8      239.42      225.20      9.45 o
   7   3   8       18.13        3.37      7.70 o
   9   3   8      283.91      241.93     10.63 o
  11   3   8      245.68      269.71     12.47 o
  13   3   8       21.27       21.47     10.23 o
  15   3   8       10.48        9.82     11.15 o
  17   3   8       52.71       46.03     12.76 o
 -20   4   8        4.05      -12.82     19.33 o
 -18   4   8        5.47       -4.49     12.86 o
 -16   4   8      121.91       98.19     13.98 o
 -14   4   8       90.51       81.50     13.10 o
 -12   4   8        3.27       -2.12     10.72 o
 -10   4   8      137.82      140.47     10.87 o
  -8   4   8      286.35      308.26     10.97 o
  -6   4   8      359.11      332.87     10.80 o
  -4   4   8      135.86      134.61      7.91 o
  -2   4   8       10.44       15.03      6.06 o
   0   4   8       98.09       75.44      7.93 o
   2   4   8      177.92      173.24     11.23 o
   4   4   8       64.77       58.21      7.58 o
   6   4   8       55.79       36.96      8.02 o
   8   4   8       97.56       68.90      8.70 o
  10   4   8      182.76      207.41     12.24 o
  12   4   8       19.93        1.53     10.16 o
  14   4   8       10.66        0.97     11.79 o
  16   4   8        9.44       -4.81     17.05 o
 -17   5   8        9.04       17.07     15.09 o
 -15   5   8        0.41      -17.72     18.24 o
 -13   5   8       32.78       48.09     18.09 o
 -11   5   8       22.64       41.29     17.00 o
  -9   5   8       19.69        0.17     14.17 o
  -7   5   8      126.36      127.83     14.15 o
  -5   5   8       98.54       86.71     10.82 o
  -3   5   8        3.31       12.78      9.15 o
  -1   5   8        4.40      -13.37     13.37 o
   1   5   8       41.92       56.13     10.89 o
   3   5   8      256.87      310.02     16.59 o
   5   5   8       46.15       61.83     10.75 o
   7   5   8        3.44       -3.52     12.54 o
   9   5   8       53.13       56.61     14.26 o
  11   5   8       15.35      -14.70     14.70 o
 -10   6   8        0.36      -16.14     16.14 o
  -8   6   8       30.35        2.03     23.59 o
  -6   6   8       46.61       14.73     21.65 o
  -4   6   8        7.80       28.42     13.87 o
  -2   6   8       18.12       21.56     14.20 o
   0   6   8       39.77       24.12     12.59 o
   2   6   8      138.92      134.88     16.44 o
   4   6   8       75.04      108.03     12.40 o
   6   6   8        0.65       17.07     22.87 o
 -25   1   9        7.74       13.01     15.09 o
 -23   1   9       51.20       49.30     15.95 o
 -21   1   9      172.90      182.48     21.01 o
 -19   1   9       91.62      111.08     14.64 o
 -17   1   9       47.57       31.55      9.79 o
 -15   1   9       22.26       13.21     10.17 o
 -13   1   9      431.82      460.75     12.43 o
 -11   1   9       30.88       31.59      5.58 o
  -9   1   9       40.29       47.93      5.62 o
  -7   1   9      450.67      464.63      9.11 o
  -5   1   9     1695.99     1599.14     18.48 o
  -3   1   9      421.49      448.78      9.52 o
  -1   1   9       71.07       59.74      5.43 o
   1   1   9     1650.92     1697.52     21.44 o
   3   1   9     1102.44     1144.33     14.83 o
   5   1   9       99.96       97.70      6.06 o
   7   1   9        1.13       -5.61      5.61 o
   9   1   9      269.64      307.88      9.88 o
  11   1   9       11.58       16.70      9.81 o
  13   1   9       89.99       90.76     13.13 o
  15   1   9        2.98       -4.18     10.32 o
  17   1   9      191.44      188.40     17.79 o
  19   1   9       13.97       -4.18     12.71 o
 -24   2   9        6.68      -33.88     33.88 o
 -22   2   9       27.63       40.66     14.21 o
 -20   2   9        1.85       -9.69     11.01 o
 -18   2   9       99.36       84.52     12.29 o
 -16   2   9       57.06       48.21      9.80 o
 -14   2   9       37.83       31.23      9.17 o
 -12   2   9       27.52       29.01      6.29 o
 -10   2   9       21.97       19.80      5.48 o
  -8   2   9       56.95       68.37      5.85 o
  -6   2   9      273.04      329.32      8.02 o
  -4   2   9      500.88      476.15     10.42 o
  -2   2   9      221.36      230.96      6.65 o
   0   2   9      221.83      224.25      6.44 o
   2   2   9       56.79       58.45      5.31 o
   4   2   9      139.15      148.10      6.62 o
   6   2   9      279.40      298.29      9.28 o
   8   2   9      281.05      285.27     11.14 o
  10   2   9      467.42      505.99     15.40 o
  12   2   9       14.86        1.91      8.86 o
  14   2   9        7.59        3.66      9.32 o
  16   2   9       22.93        8.76     10.15 o
  18   2   9       40.92       24.97     14.12 o
 -23   3   9        6.04        4.82     17.92 o
 -21   3   9        0.17       -7.96     14.36 o
 -19   3   9       10.36      -13.26     13.26 o
 -17   3   9       95.24       87.18     10.62 o
 -15   3   9      332.71      292.19     20.27 o
 -13   3   9       25.33       16.42      8.16 o
 -11   3   9        3.84       -6.65      6.65 o
  -9   3   9        1.31       -5.75      5.75 o
  -7   3   9      266.56      310.02      7.99 o
  -5   3   9      127.20      119.70      5.73 o
  -3   3   9      167.04      164.18      7.49 o
  -1   3   9      244.70      287.22      9.06 o
   1   3   9      347.88      393.62     11.33 o
   3   3   9      237.78      270.40     11.06 o
   5   3   9       64.09       76.93      8.81 o
   7   3   9        0.99       -0.44      8.13 o
   9   3   9      387.59      386.31     16.39 o
  11   3   9       39.11       37.76      9.62 o
  13   3   9       87.65       94.01     12.01 o
  15   3   9       11.24        5.12     11.33 o
  17   3   9       32.88       27.46     12.67 o
 -20   4   9        1.06        4.54     17.52 o
 -18   4   9        5.90       10.02     13.74 o
 -16   4   9       24.32       -4.99     13.95 o
 -14   4   9       49.38       44.37     12.75 o
 -12   4   9       21.66       13.72     14.28 o
 -10   4   9       20.11        8.57     10.04 o
  -8   4   9       51.25       44.40      8.11 o
  -6   4   9      507.83      524.49     13.62 o
  -4   4   9      174.47      207.63     10.64 o
  -2   4   9       35.61       18.29      6.92 o
   0   4   9       19.86       17.98      6.59 o
   2   4   9      143.24      127.39     14.27 o
   4   4   9        2.03       -7.38      7.38 o
   6   4   9       18.61       -6.32      8.93 o
   8   4   9        0.48       -8.68      8.68 o
  10   4   9        6.19        1.81      9.63 o
  12   4   9       38.40       18.46     11.49 o
  14   4   9       34.55       61.97     13.24 o
 -17   5   9        3.51      -20.29     20.29 o
 -15   5   9       19.86      -29.46     34.52 o
 -13   5   9       34.57       24.46     17.94 o
 -11   5   9       13.48       -9.55     16.03 o
  -9   5   9       62.08       54.45     15.79 o
  -7   5   9      204.56      207.52     32.46 o
  -5   5   9      312.31      298.39     16.29 o
  -3   5   9       62.57       63.07     15.30 o
  -1   5   9       17.45        8.98      9.85 o
   1   5   9       20.98       21.08     17.02 o
   3   5   9       32.00       29.45     10.50 o
   5   5   9      107.29      128.57     24.16 o
   7   5   9       25.53       26.65     13.96 o
   9   5   9       17.79       14.73     15.53 o
  11   5   9       32.58       64.87     16.37 o
  -8   6   9       25.15       -3.79     15.87 o
  -6   6   9        1.79        1.14     16.14 o
  -4   6   9        0.42        0.93     16.90 o
  -2   6   9        1.54       28.83     14.13 o
   0   6   9        4.10       20.38     16.70 o
   2   6   9       15.28       28.90     15.17 o
   4   6   9       31.65       60.32     24.27 o
 -24   0  10       15.93      -19.68     19.68 o
 -22   0  10        6.03       -9.24     52.93 o
 -20   0  10       17.22       44.43     18.62 o
 -18   0  10      161.75      185.33     39.99 o
 -16   0  10      181.28      223.33     19.03 o
 -14   0  10     2340.95     2307.00     41.03 o
 -12   0  10     2943.63     2938.92     44.19 o
 -10   0  10     1230.06     1446.57     23.76 o
  -8   0  10      382.61      342.99     13.75 o
  -6   0  10      122.22      113.78      7.78 o
  -4   0  10     1916.07     2178.86     31.02 o
  -2   0  10     1086.97      980.54     17.78 o
   0   0  10       75.45       90.50      7.96 o
   2   0  10      982.43      874.66     20.04 o
   4   0  10      550.58      506.53     18.09 o
   6   0  10      155.25      181.62     12.63 o
   8   0  10       15.47        9.92      9.26 o
  10   0  10        8.41       -9.36     12.42 o
  12   0  10      163.52      105.58     19.25 o
  14   0  10        5.43       -7.74     17.12 o
  16   0  10       35.15       32.60     17.14 o
  18   0  10       78.87       83.74     19.43 o
 -25   1  10        3.70      -14.37     14.37 o
 -23   1  10       37.99       25.66     14.41 o
 -21   1  10       28.79       23.37     14.27 o
 -19   1  10        1.89       13.46     12.52 o
 -17   1  10       36.49       36.77     11.48 o
 -15   1  10      121.97      121.46     11.34 o
 -13   1  10      436.72      401.33     12.07 o
 -11   1  10        0.87       -5.58      5.58 o
  -9   1  10      347.09      345.94      9.36 o
  -7   1  10      179.10      216.93      6.97 o
  -5   1  10      530.63      492.82     10.76 o
  -3   1  10       49.66       51.62      5.68 o
  -1   1  10      109.95      118.30      6.36 o
   1   1  10      168.65      173.35      7.09 o
   3   1  10      330.08      365.03      9.16 o
   5   1  10       10.42       10.37      5.65 o
   7   1  10        0.83       -6.15      6.15 o
   9   1  10       19.57       11.99     11.01 o
  11   1  10      495.16      507.77     18.67 o
  13   1  10      151.22      138.23     13.09 o
  15   1  10        1.67      -11.18     11.18 o
  17   1  10        3.19      -12.03     12.03 o
  19   1  10        1.85      -12.52     12.52 o
 -24   2  10       20.72       27.05     15.24 o
 -22   2  10       21.15        5.47     13.78 o
 -20   2  10        2.15      -11.98     11.98 o
 -18   2  10       42.32       41.75     11.77 o
 -16   2  10      248.09      278.71     13.78 o
 -14   2  10      300.77      308.42     13.65 o
 -12   2  10        5.79        0.05      6.88 o
 -10   2  10        9.06       20.09      5.78 o
  -8   2  10      205.54      217.01      7.78 o
  -6   2  10      834.74      812.93     13.14 o
  -4   2  10      308.25      302.28      9.00 o
  -2   2  10       81.70       87.37      6.55 o
   0   2  10      638.32      658.38     11.04 o
   2   2  10     1050.08     1030.04     15.02 o
   4   2  10      516.55      490.84     10.85 o
   6   2  10       55.99       37.90      8.04 o
   8   2  10      109.69       95.51      9.91 o
  10   2  10     1380.63     1437.31     27.90 o
  12   2  10       28.92       23.35      9.61 o
  14   2  10       27.75       26.80      9.47 o
  16   2  10       31.78       19.68     13.30 o
  18   2  10       19.57       21.84     14.74 o
 -21   3  10        2.14      -18.32     18.32 o
 -19   3  10        7.20       -4.44     13.52 o
 -17   3  10       61.24       46.09     10.28 o
 -15   3  10      456.37      436.54     15.66 o
 -13   3  10      192.85      212.97     11.68 o
 -11   3  10       62.81       66.13      8.47 o
  -9   3  10      185.33      216.77      9.32 o
  -7   3  10       21.23       11.06      6.20 o
  -5   3  10       35.11       35.30      6.01 o
  -3   3  10       43.26       39.39      7.16 o
  -1   3  10      240.41      253.68      9.97 o
   1   3  10      778.69      777.35     20.47 o
   3   3  10      721.78      699.66     16.69 o
   5   3  10       70.65       61.20      9.11 o
   7   3  10       28.65       19.50      9.85 o
   9   3  10      239.69      232.51     13.45 o
  11   3  10       24.95       15.70     13.51 o
  13   3  10       23.83       23.19     11.22 o
  15   3  10       34.86       26.73     13.55 o
 -20   4  10        0.07        0.12     17.14 o
 -18   4  10       18.75       -9.21     13.35 o
 -16   4  10        1.21       16.36     17.02 o
 -14   4  10       45.79       14.35     12.53 o
 -12   4  10        7.67        2.19     10.82 o
 -10   4  10       15.43       -1.52     10.46 o
  -8   4  10       98.59      101.58     11.93 o
  -6   4  10      478.81      485.09     14.70 o
  -4   4  10      106.81      113.30      9.40 o
  -2   4  10       51.50       42.09      8.05 o
   0   4  10       20.20       18.67      7.38 o
   2   4  10       78.56       80.62     11.04 o
   4   4  10       18.52       14.81      7.81 o
   6   4  10        0.60       -8.72      8.72 o
   8   4  10        2.53        7.92     11.75 o
  10   4  10       24.34       20.12     10.26 o
  12   4  10       14.46        3.10     13.79 o
  14   4  10       29.59       30.82     13.24 o
 -15   5  10        1.68       -0.93     26.75 o
 -13   5  10        5.73       -2.82     17.68 o
 -11   5  10        1.34      -18.14     19.33 o
  -9   5  10        5.06       -4.13     15.16 o
  -7   5  10       16.75       10.65     10.34 o
  -5   5  10       14.55       24.18     14.37 o
  -3   5  10       30.01       34.13     21.11 o
  -1   5  10       25.27       17.56     12.83 o
   1   5  10       56.02       65.24     15.63 o
   3   5  10       32.94       40.85     13.66 o
   5   5  10       14.80        3.61     13.41 o
   7   5  10       11.95       -4.35     14.02 o
   9   5  10        0.66       -9.74     14.71 o
  -8   6  10        8.53      -35.10     44.88 o
  -6   6  10       59.55        3.42     39.99 o
  -4   6  10        7.14       -1.87     15.04 o
  -2   6  10        0.15       26.74     50.35 o
   0   6  10       23.41       27.58     43.44 o
   2   6  10       49.71       37.01     24.16 o
 -23   1  11      144.82      160.15     22.12 o
 -21   1  11      255.08      254.80     23.67 o
 -19   1  11       15.00       20.55     14.12 o
 -17   1  11       85.12       58.36     12.14 o
 -15   1  11      258.32      260.59     13.65 o
 -13   1  11      136.65      134.41     10.46 o
 -11   1  11       14.12       11.07      6.07 o
  -9   1  11      249.46      259.40      8.73 o
  -7   1  11     2409.75     2367.19     27.39 o
  -5   1  11     5016.79     4677.10     50.37 o
  -3   1  11      574.44      503.64     11.48 o
  -1   1  11       51.25       47.51      5.34 o
   1   1  11      153.61      191.95      7.70 o
   3   1  11       71.86       90.52      6.88 o
   5   1  11       20.34       12.36      6.34 o
   7   1  11      253.89      278.53     11.55 o
   9   1  11      312.10      345.56     15.75 o
  11   1  11     1306.51     1288.40     28.99 o
  13   1  11       42.75       58.26     15.45 o
  15   1  11       17.15        7.23     12.13 o
  17   1  11        0.34       -6.26     12.65 o
 -24   2  11       15.44       22.83     27.46 o
 -22   2  11      142.08      136.85     16.69 o
 -20   2  11       68.20       43.79     13.86 o
 -18   2  11       47.60       36.69     12.16 o
 -16   2  11      302.73      304.51     14.57 o
 -14   2  11      300.27      287.46     13.67 o
 -12   2  11       95.20       99.57      9.94 o
 -10   2  11      276.69      288.33      9.31 o
  -8   2  11      238.88      268.03      8.85 o
  -6   2  11     2649.69     2697.55     30.15 o
  -4   2  11      469.16      477.32     11.37 o
  -2   2  11      226.49      251.44      8.19 o
   0   2  11      698.24      704.13     13.63 o
   2   2  11      852.68      867.95     15.15 o
   4   2  11      349.05      358.21     12.15 o
   6   2  11      205.38      199.59     11.28 o
   8   2  11       27.16       24.87      9.29 o
  10   2  11      711.64      736.17     20.14 o
  12   2  11      105.18       91.79     11.99 o
  14   2  11        1.39       -6.64     10.01 o
  16   2  11       15.76       18.28     13.91 o
 -21   3  11        5.57       -5.89     16.76 o
 -19   3  11       24.56        7.88     14.65 o
 -17   3  11       16.40       27.78      9.90 o
 -15   3  11      298.75      281.76     13.64 o
 -13   3  11      319.38      309.04     15.67 o
 -11   3  11       21.76       24.54      8.29 o
  -9   3  11      260.18      269.66     11.50 o
  -7   3  11      316.06      313.09     11.36 o
  -5   3  11      149.67      144.05      8.27 o
  -3   3  11      212.03      218.24      8.85 o
  -1   3  11       72.37       55.61      8.83 o
   1   3  11     1151.62     1086.00     23.07 o
   3   3  11     1717.51     1649.48     27.73 o
   5   3  11       29.99       28.33     10.00 o
   7   3  11      136.61      169.17     14.03 o
   9   3  11       19.72        8.20     14.43 o
  11   3  11       13.66        5.89     10.77 o
  13   3  11       17.01       20.50     11.66 o
  15   3  11        1.92      -13.63     13.63 o
 -18   4  11        0.63      -15.69     15.69 o
 -16   4  11       14.62       -2.19     13.23 o
 -14   4  11        4.32       -3.99     14.95 o
 -12   4  11       17.22        9.70     11.31 o
 -10   4  11       17.59       19.28     11.43 o
  -8   4  11      212.58      213.00     14.26 o
  -6   4  11      289.75      282.86     15.11 o
  -4   4  11      102.84       74.37     10.37 o
  -2   4  11       34.02       25.60      9.40 o
   0   4  11       50.45       48.18      9.18 o
   2   4  11      226.20      214.32     12.21 o
   4   4  11       73.01       86.07     11.97 o
   6   4  11       19.05       11.86     15.28 o
   8   4  11       45.64       37.11     10.68 o
  10   4  11       47.26       60.99     13.69 o
  12   4  11        8.31       -0.03     12.22 o
 -15   5  11        4.30      -13.74     19.48 o
 -13   5  11       84.42       89.21     20.97 o
 -11   5  11       31.07       28.80     23.32 o
  -9   5  11        9.89      -18.11     19.59 o
  -7   5  11       10.58       -9.67     14.83 o
  -5   5  11        1.13       -1.37     15.05 o
  -3   5  11        1.81       -2.55     16.89 o
  -1   5  11       28.88       68.10     14.51 o
   1   5  11       10.52       -8.54     13.49 o
   3   5  11        9.93        9.20     13.81 o
   5   5  11        6.78       18.59     14.34 o
   7   5  11        0.19       -2.16     19.77 o
  -4   6  11       10.17       -2.09     22.48 o
  -2   6  11       12.87       33.66     22.64 o
 -24   0  12       38.04       -5.18     20.95 o
 -22   0  12       72.85       91.26     33.08 o
 -20   0  12       97.36      113.39     23.10 o
 -18   0  12       58.50       35.50     19.25 o
 -16   0  12       97.77      141.58     31.65 o
 -14   0  12     1298.59     1240.74     45.66 o
 -12   0  12      459.02      437.33     21.24 o
 -10   0  12      114.54      126.52      9.35 o
  -8   0  12      454.81      394.92     12.98 o
  -6   0  12        4.78        7.12      7.27 o
  -4   0  12      421.50      505.69     14.36 o
  -2   0  12      195.90      194.30     10.94 o
   0   0  12        2.51       -8.32      8.32 o
   2   0  12      327.48      368.78     16.43 o
   4   0  12      394.32      463.78     26.08 o
   6   0  12      660.21      666.66     26.13 o
   8   0  12      133.94      134.24     16.44 o
  10   0  12      117.05      139.62     21.29 o
  12   0  12      549.92      490.36     77.39 o
  14   0  12      161.83      124.36     47.47 o
  16   0  12        1.30       18.03     17.64 o
 -23   1  12        7.71        4.35     14.50 o
 -21   1  12       18.34        4.81     14.44 o
 -19   1  12        3.57      -12.75     12.75 o
 -17   1  12        3.03       -2.97     12.06 o
 -15   1  12      141.26      133.50     13.29 o
 -13   1  12      369.18      356.47     14.11 o
 -11   1  12       16.39        9.02      7.40 o
  -9   1  12        9.72       -0.58      5.56 o
  -7   1  12      288.36      305.59      9.27 o
  -5   1  12      465.73      418.31     11.39 o
  -3   1  12      141.52      153.15      8.48 o
  -1   1  12       96.01      108.57      7.08 o
   1   1  12       29.54       36.15      6.63 o
   3   1  12      114.59      128.33      7.88 o
   5   1  12        3.51       -6.12      8.55 o
   7   1  12       65.36       74.16     12.43 o
   9   1  12       34.36       27.49     10.65 o
  11   1  12      172.26      145.13     15.84 o
  13   1  12       11.91        7.30     13.13 o
  15   1  12       20.51        9.33     12.15 o
  17   1  12        6.52        6.74     13.68 o
 -22   2  12       83.73      111.29     16.61 o
 -20   2  12       39.17       -0.03     13.35 o
 -18   2  12       30.34       21.70     13.25 o
 -16   2  12       62.27       65.21     11.19 o
 -14   2  12      269.55      259.56     12.83 o
 -12   2  12      473.99      489.55     15.77 o
 -10   2  12      121.92      151.34     10.64 o
  -8   2  12      289.86      311.65     11.09 o
  -6   2  12     2709.80     2704.33     32.50 o
  -4   2  12      838.27      743.23     14.41 o
  -2   2  12      651.94      616.12     13.40 o
   0   2  12      135.05      130.79      9.35 o
   2   2  12     2505.43     2369.30     35.73 o
   4   2  12     2670.18     2560.06     38.26 o
   6   2  12      186.03      221.71     12.02 o
   8   2  12       40.03       43.38     10.71 o
  10   2  12      187.17      207.54     15.91 o
  12   2  12      158.15      171.94     13.71 o
  14   2  12       44.46       25.73     13.83 o
  16   2  12        8.02       -1.73     13.94 o
 -21   3  12       45.33      -10.72     17.67 o
 -19   3  12        1.81      -15.07     15.07 o
 -17   3  12       12.02       -2.00     10.67 o
 -15   3  12        8.24       -3.95      9.33 o
 -13   3  12      170.16      188.29     11.49 o
 -11   3  12      152.04      165.98     10.84 o
  -9   3  12       18.21       19.47      8.42 o
  -7   3  12      684.40      696.88     17.14 o
  -5   3  12      853.23      771.29     17.43 o
  -3   3  12       21.48        3.00      7.74 o
  -1   3  12      147.32      146.34      9.53 o
   1   3  12      369.27      385.06     16.97 o
   3   3  12     1721.79     1636.46     30.76 o
   5   3  12      333.44      347.03     21.20 o
   7   3  12        2.45       -9.94     10.09 o
   9   3  12       86.12      109.26     13.42 o
  11   3  12       31.49       16.85     11.43 o
  13   3  12       12.31        5.20     11.83 o
 -18   4  12        2.97       -4.84     18.79 o
 -16   4  12        8.50       -8.02     13.18 o
 -14   4  12       12.23       10.69     13.24 o
 -12   4  12       70.14       80.63     13.62 o
 -10   4  12        2.24      -10.87     11.31 o
  -8   4  12       42.96       32.10     12.01 o
  -6   4  12      142.92      113.38     13.13 o
  -4   4  12      115.97      118.06     14.51 o
  -2   4  12       57.03       46.60     11.66 o
   0   4  12        9.28       11.11      9.21 o
   2   4  12       68.77       58.32     14.67 o
   4   4  12       66.62       58.85     14.71 o
   6   4  12        3.04       -7.41     11.46 o
   8   4  12        8.41        2.29     11.32 o
  10   4  12       56.86       53.72     13.12 o
 -13   5  12       12.54       -8.80     18.79 o
 -11   5  12        5.98      -28.51     32.34 o
  -9   5  12        4.70      -13.24     16.95 o
  -7   5  12        4.98       29.05     18.92 o
  -5   5  12       29.18       47.53     16.08 o
  -3   5  12       16.30       27.57     13.85 o
  -1   5  12        2.24        6.16     13.63 o
   1   5  12       39.84       23.67     14.36 o
   3   5  12        0.21      -13.81     13.81 o
   5   5  12       13.49      -11.31     14.58 o
   7   5  12       14.17      -37.72     50.06 o
 -23   1  13        0.98       -9.32     16.86 o
 -21   1  13        2.41       -6.04     16.77 o
 -19   1  13       30.34       18.93     14.10 o
 -17   1  13       56.67       63.02     14.07 o
 -15   1  13       37.15       44.45     15.86 o
 -13   1  13      773.78      741.73     19.09 o
 -11   1  13      181.67      193.25     12.96 o
  -9   1  13        3.19       -3.21      7.21 o
  -7   1  13      291.55      284.82      9.58 o
  -5   1  13      591.77      524.40     12.42 o
  -3   1  13      537.57      490.63     12.57 o
  -1   1  13      344.50      321.20     10.02 o
   1   1  13      145.30      157.54      9.54 o
   3   1  13     1207.42     1255.62     24.02 o
   5   1  13      203.65      212.45     15.57 o
   7   1  13      210.09      226.06     13.60 o
   9   1  13      122.12      127.33     12.67 o
  11   1  13      424.65      404.28     28.63 o
  13   1  13      284.17      310.58     30.79 o
  15   1  13      118.20       83.18     18.35 o
 -22   2  13       14.33       -2.76     22.79 o
 -20   2  13       38.96       33.75     13.90 o
 -18   2  13      102.30       95.48     15.47 o
 -16   2  13       47.90       60.31     12.61 o
 -14   2  13      143.71      160.91     11.95 o
 -12   2  13      294.26      310.18     13.69 o
 -10   2  13      127.55      127.97     10.76 o
  -8   2  13       58.26       65.15      9.59 o
  -6   2  13      951.52      857.33     19.59 o
  -4   2  13      964.50      928.25     23.08 o
  -2   2  13      467.57      429.63     14.66 o
   0   2  13      130.69      144.17     11.56 o
   2   2  13      734.89      752.05     18.53 o
   4   2  13      739.53      731.51     18.56 o
   6   2  13      271.22      315.22     14.62 o
   8   2  13       95.99       83.61     11.99 o
  10   2  13      223.77      229.68     14.42 o
  12   2  13      425.37      483.76     26.48 o
  14   2  13      130.83      145.52     16.90 o
 -21   3  13       26.01       43.15     35.67 o
 -19   3  13       17.63      -15.86     26.10 o
 -17   3  13        2.50      -10.89     10.89 o
 -15   3  13       56.81       39.55     10.30 o
 -13   3  13       65.02       67.06     10.17 o
 -11   3  13      195.13      207.91     13.23 o
  -9   3  13      230.74      225.73     11.91 o
  -7   3  13      243.43      271.73     12.30 o
  -5   3  13     1039.70     1025.11     21.02 o
  -3   3  13      127.66      112.66      9.76 o
  -1   3  13      177.93      168.87     10.53 o
   1   3  13       14.26        3.30     10.08 o
   3   3  13      424.80      456.04     17.35 o
   5   3  13      361.64      421.12     20.41 o
   7   3  13      112.72      127.80     14.08 o
   9   3  13       25.85       29.33     12.53 o
  11   3  13      104.95      115.46     13.78 o
 -18   4  13        0.22       -4.67     20.65 o
 -16   4  13        4.18      -13.16     13.16 o
 -14   4  13       25.69       21.49     13.62 o
 -12   4  13       30.72        9.88     19.44 o
 -10   4  13       45.71       30.07     12.72 o
  -8   4  13       14.63        1.24     11.32 o
  -6   4  13       96.73       89.48     13.35 o
  -4   4  13       25.58        5.37     13.81 o
  -2   4  13       57.66       42.79     19.14 o
   0   4  13       24.88       25.30     10.83 o
   2   4  13       18.43       27.58     11.88 o
   4   4  13      108.04      123.35     14.09 o
   6   4  13       24.09       26.57     13.67 o
   8   4  13        2.41       13.21     11.93 o
  10   4  13       13.58        6.00     13.02 o
 -11   5  13        0.47        0.45     26.55 o
  -9   5  13        5.11       -1.81     16.80 o
  -7   5  13       10.06        4.05     18.04 o
  -5   5  13        2.08      -14.76     15.68 o
  -3   5  13        4.56       18.59     15.95 o
  -1   5  13        4.75       40.93     15.15 o
   1   5  13        1.41       -2.59     15.11 o
   3   5  13        4.35      -13.88     15.32 o
 -22   0  14        4.53      -20.20     20.20 o
 -20   0  14       25.33       33.37     21.29 o
 -18   0  14       32.41        8.66     26.18 o
 -16   0  14      194.07      197.99     25.10 o
 -14   0  14      540.50      443.29     30.69 o
 -12   0  14        1.87      -11.31     18.90 o
 -10   0  14        2.98       -4.79     14.33 o
  -8   0  14        0.14       -7.20     10.53 o
  -6   0  14       49.54       47.73     10.91 o
  -4   0  14       42.10       46.34     10.67 o
  -2   0  14       58.99       35.59     12.12 o
   0   0  14      349.28      404.15     19.19 o
   2   0  14      282.51      325.63     20.35 o
   4   0  14      110.81      194.71     33.37 o
   6   0  14       31.30       14.58     30.78 o
   8   0  14       82.14       38.80     26.75 o
  10   0  14      145.85      220.13     24.73 o
  12   0  14        0.12      -10.86     30.49 o
  14   0  14       85.56       62.27     23.30 o
 -23   1  14       11.08        4.20     15.67 o
 -21   1  14        7.02       16.93     14.72 o
 -19   1  14        7.11      -20.18     20.18 o
 -17   1  14       39.76       33.05     15.53 o
 -15   1  14      170.94      177.50     16.67 o
 -13   1  14      168.30      170.75     15.29 o
 -11   1  14       25.83       24.14     10.64 o
  -9   1  14       20.49        6.85      7.70 o
  -7   1  14      155.16      171.05     10.29 o
  -5   1  14      439.24      412.17     13.58 o
  -3   1  14      107.73      106.98     10.38 o
  -1   1  14       24.61       10.89     10.16 o
   1   1  14        1.70       -5.55      9.91 o
   3   1  14        9.33       18.96     10.05 o
   5   1  14       16.43        4.95     10.09 o
   7   1  14       63.56       55.40     11.61 o
   9   1  14       21.08       27.07     14.62 o
  11   1  14        3.87        1.73     12.46 o
  13   1  14       58.41       44.58     14.13 o
 -22   2  14       21.43        4.22     14.87 o
 -20   2  14       68.38       46.43     15.39 o
 -18   2  14      103.44      105.86     17.77 o
 -16   2  14       44.30       59.94     15.11 o
 -14   2  14      401.87      418.01     17.63 o
 -12   2  14      340.54      378.67     14.79 o
 -10   2  14      127.99      139.37     11.20 o
  -8   2  14      255.33      245.38     13.21 o
  -6   2  14      873.98      888.38     20.22 o
  -4   2  14     1380.33     1279.63     24.55 o
  -2   2  14      615.26      601.22     17.27 o
   0   2  14      138.03      127.62     10.95 o
   2   2  14       35.95       52.38     11.38 o
   4   2  14       56.89       60.95     11.30 o
   6   2  14       64.90       68.66     11.65 o
   8   2  14      153.62      130.91     12.96 o
  10   2  14       34.34       17.53     12.70 o
  12   2  14      170.78      162.49     18.69 o
 -19   3  14       38.19       14.55     18.16 o
 -17   3  14       33.17        7.13     12.44 o
 -15   3  14       23.02      -10.19     10.64 o
 -13   3  14      253.00      253.37     13.28 o
 -11   3  14       76.91       68.13     10.39 o
  -9   3  14      133.57      140.44     11.15 o
  -7   3  14       11.42       10.85      8.84 o
  -5   3  14      268.76      259.76     12.90 o
  -3   3  14      199.00      200.97     14.25 o
  -1   3  14       20.20       -0.33     10.89 o
   1   3  14       21.58        8.57     10.78 o
   3   3  14       81.11       97.14     17.56 o
   5   3  14       39.37       14.71     12.15 o
   7   3  14       87.35      100.37     14.36 o
   9   3  14        2.93       10.78     12.93 o
  11   3  14       58.28       59.56     14.76 o
 -16   4  14       23.45        6.12     17.92 o
 -14   4  14       10.83      -13.01     13.01 o
 -12   4  14       19.02       34.97     13.33 o
 -10   4  14        8.96       -2.63     12.05 o
  -8   4  14       25.68       30.72     14.12 o
  -6   4  14       10.72      -10.37     11.51 o
  -4   4  14        2.28      -11.38     11.38 o
  -2   4  14        6.95       34.36     12.74 o
   0   4  14       14.62       30.39     14.22 o
   2   4  14        8.40      -14.16     14.16 o
   4   4  14       10.16       -2.34     13.34 o
   6   4  14        3.06        9.28     14.33 o
   8   4  14        9.33        3.09     12.84 o
  -9   5  14        4.02      -10.12     25.28 o
  -7   5  14        4.96        6.10     20.67 o
  -5   5  14        1.69       26.75     17.21 o
  -3   5  14       13.05       12.66     21.26 o
  -1   5  14        7.62       16.20     18.46 o
   1   5  14       28.03       19.28     16.43 o
 -21   1  15      128.80      138.05     18.48 o
 -19   1  15       94.94       79.82     18.10 o
 -17   1  15       19.64       -6.02     14.70 o
 -15   1  15       88.76       97.08     15.49 o
 -13   1  15        3.70      -10.79     10.79 o
 -11   1  15       32.45       34.29     11.21 o
  -9   1  15      208.89      219.45     12.03 o
  -7   1  15       34.04       37.08      9.21 o
  -5   1  15      425.48      411.76     15.08 o
  -3   1  15      298.91      269.09     14.12 o
  -1   1  15       50.31       52.14     10.94 o
   1   1  15       30.34       28.85     10.38 o
   3   1  15      122.40      146.18     12.68 o
   5   1  15       36.65       22.16     12.20 o
   7   1  15       12.25       10.15     12.33 o
   9   1  15       81.88       71.72     14.11 o
  11   1  15       10.59       26.62     14.97 o
  13   1  15        9.84        6.08     14.03 o
 -20   2  15       78.77       99.87     16.72 o
 -18   2  15       20.72        7.49     14.78 o
 -16   2  15       85.00       75.14     15.28 o
 -14   2  15      200.42      219.00     16.25 o
 -12   2  15      265.13      242.50     14.28 o
 -10   2  15       74.28       71.71     10.51 o
  -8   2  15      209.23      196.22     12.13 o
  -6   2  15       62.02       57.88      9.97 o
  -4   2  15      429.72      406.56     15.13 o
  -2   2  15      123.97      139.20     11.47 o
   0   2  15      209.56      231.24     13.83 o
   2   2  15       68.48       77.58     11.60 o
   4   2  15       86.91      100.75     12.39 o
   6   2  15       11.61        3.17     11.14 o
   8   2  15       20.31       -2.17     12.31 o
  10   2  15        0.74       -4.10     14.61 o
 -17   3  15       57.01       37.00     27.62 o
 -15   3  15        7.49      -17.58     17.58 o
 -13   3  15      286.71      313.62     15.58 o
 -11   3  15      202.05      208.32     16.95 o
  -9   3  15       31.52       25.71      9.62 o
  -7   3  15       64.34       67.82     10.24 o
  -5   3  15       13.28       19.00      9.25 o
  -3   3  15       16.09       18.32     10.72 o
  -1   3  15       97.06       95.37     14.20 o
   1   3  15       92.93      107.17     14.07 o
   3   3  15       19.91       22.52     12.60 o
   5   3  15       64.51       89.00     14.30 o
   7   3  15       46.76       27.41     13.53 o
   9   3  15       33.10       45.42     14.42 o
 -14   4  15       21.74       25.65     24.71 o
 -12   4  15       25.70       16.16     13.88 o
 -10   4  15        3.54       -8.43     13.10 o
  -8   4  15       23.76       -1.68     12.55 o
  -6   4  15       38.30       38.80     13.12 o
  -4   4  15       47.97       48.93     13.34 o
  -2   4  15        6.26      -10.64     20.05 o
   0   4  15        9.15       -6.95     18.45 o
   2   4  15       15.73       23.95     20.66 o
   4   4  15        4.84      -25.35     34.71 o
   6   4  15        7.31       -6.13     48.91 o
 -20   0  16       12.90      -14.63     21.08 o
 -18   0  16        6.94      -10.44     19.60 o
 -16   0  16      119.12       98.98     23.06 o
 -14   0  16        0.64      -17.76     17.76 o
 -12   0  16      431.75      444.79     31.20 o
 -10   0  16      193.64      215.11     19.34 o
  -8   0  16      149.62      218.79     19.35 o
  -6   0  16      567.60      543.45     26.32 o
  -4   0  16      213.43      242.41     20.79 o
  -2   0  16       83.69      113.68     19.47 o
   0   0  16      171.90      193.78     20.28 o
   2   0  16       99.01       95.74     18.56 o
   4   0  16      412.02      410.97     25.68 o
   6   0  16       46.78       23.99     19.48 o
   8   0  16       11.98      -15.41     18.76 o
  10   0  16       11.79      -19.21     19.21 o
 -21   1  16        6.42       12.24     15.85 o
 -19   1  16       23.19        8.51     24.53 o
 -17   1  16        3.02        2.76     14.05 o
 -15   1  16      125.57      140.92     17.26 o
 -13   1  16       40.02       59.53     16.61 o
 -11   1  16       45.64       48.71     12.81 o
  -9   1  16       18.39       12.78     11.55 o
  -7   1  16      222.49      247.20     15.70 o
  -5   1  16      621.12      611.30     17.96 o
  -3   1  16       80.75       74.68     10.91 o
  -1   1  16       45.85       28.49     10.98 o
   1   1  16       31.73       24.37     12.28 o
   3   1  16       40.25       27.84     12.55 o
   5   1  16       17.29        8.78     12.68 o
   7   1  16        2.44      -10.46     13.66 o
   9   1  16        2.88       -9.15     12.88 o
  11   1  16       98.35       77.86     15.40 o
 -18   2  16       15.98       14.54     14.81 o
 -16   2  16        0.21      -13.02     13.02 o
 -14   2  16      130.82      143.66     15.32 o
 -12   2  16      461.79      479.90     20.57 o
 -10   2  16      118.08      105.33     12.20 o
  -8   2  16      177.04      179.86     13.99 o
  -6   2  16       84.25      104.54     11.98 o
  -4   2  16       73.50       62.16     11.45 o
  -2   2  16       71.27       77.86     11.95 o
   0   2  16       44.04       43.77     11.31 o
   2   2  16       59.04       52.37     13.68 o
   4   2  16      229.66      220.26     14.92 o
   6   2  16      111.37       98.48     14.68 o
   8   2  16       62.33       55.07     28.90 o
  10   2  16       11.88       -0.67     15.94 o
 -17   3  16        6.32      -17.37     17.37 o
 -15   3  16       28.68       29.24     16.62 o
 -13   3  16      164.34      136.46     16.68 o
 -11   3  16      133.99      128.06     12.80 o
  -9   3  16       20.93       16.80     10.16 o
  -7   3  16       10.64       32.44     18.78 o
  -5   3  16       20.91       28.47     11.67 o
  -3   3  16       63.72       75.45     13.30 o
  -1   3  16       27.56       24.38     12.26 o
   1   3  16       55.16       67.88     13.59 o
   3   3  16       20.29       16.86     12.96 o
   5   3  16      138.72      150.76     16.16 o
   7   3  16       46.88       20.72     15.99 o
 -12   4  16       17.20       19.42     15.10 o
 -10   4  16        0.73      -13.43     13.87 o
  -8   4  16        9.77        9.36     17.94 o
  -6   4  16        8.32        6.33     17.77 o
  -4   4  16       49.53       76.83     16.42 o
  -2   4  16       25.22       43.93     19.64 o
   0   4  16        0.48       26.11     19.19 o
   2   4  16       16.53       32.57     20.94 o
 -19   1  17       49.34       47.14     16.98 o
 -17   1  17       12.28        2.61     21.34 o
 -15   1  17        4.64       -6.67     13.82 o
 -13   1  17      140.57      127.63     16.79 o
 -11   1  17      189.10      190.83     15.71 o
  -9   1  17       14.52       -0.11     11.76 o
  -7   1  17        0.51      -10.14     10.14 o
  -5   1  17      418.93      423.36     17.91 o
  -3   1  17      613.31      517.76     19.46 o
  -1   1  17      173.63      178.77     15.57 o
   1   1  17        8.72        1.48     12.39 o
   3   1  17       21.37        6.81     15.87 o
   5   1  17      132.53      127.96     15.44 o
   7   1  17        4.87        5.90     13.22 o
   9   1  17        7.05       -2.63     13.93 o
 -18   2  17        4.71      -19.10     19.10 o
 -16   2  17       13.52      -13.57     13.57 o
 -14   2  17       53.57       70.69     15.51 o
 -12   2  17      122.49      117.36     16.34 o
 -10   2  17       32.40       30.25     14.65 o
  -8   2  17       13.05        8.69     11.91 o
  -6   2  17       91.30      107.99     14.15 o
  -4   2  17      174.87      202.78     14.35 o
  -2   2  17      156.32      145.12     13.54 o
   0   2  17       23.61       10.37     18.87 o
   2   2  17        1.11       -4.10     12.71 o
   4   2  17      130.14      127.64     18.17 o
   6   2  17       70.81       54.52     14.61 o
   8   2  17       15.69       10.04     16.36 o
 -15   3  17       54.92       45.27     26.82 o
 -13   3  17       89.71       88.86     16.13 o
 -11   3  17       24.27       67.84     15.21 o
  -9   3  17       12.46        0.97     13.39 o
  -7   3  17       14.74       34.72     12.31 o
  -5   3  17        5.32        2.81     12.17 o
  -3   3  17       52.10       43.58     18.31 o
  -1   3  17       28.52       35.16     13.21 o
   1   3  17       41.56       48.90     13.86 o
   3   3  17       44.38       40.33     15.82 o
   5   3  17       58.14       60.44     17.43 o
  -8   4  17        0.67      -14.25     14.25 o
  -6   4  17        3.42        6.55     15.19 o
  -4   4  17       13.83        2.12     23.09 o
  -2   4  17       14.46       44.65     21.15 o
 -18   0  18      142.49      112.49     26.60 o
 -16   0  18       16.96       33.50     24.17 o
 -14   0  18       14.82        3.43     20.65 o
 -12   0  18        1.33       -0.86     18.80 o
 -10   0  18      215.67      202.33     27.08 o
  -8   0  18      276.33      255.47     22.29 o
  -6   0  18       29.65       20.73     17.10 o
  -4   0  18      691.21      639.40     30.47 o
  -2   0  18      184.71      184.66     23.45 o
   0   0  18        1.90      -15.51     21.16 o
   2   0  18        5.94      -21.22     25.48 o
   4   0  18       76.75       36.12     18.76 o
   6   0  18       38.74       16.27     18.75 o
 -17   1  18       23.27        3.52     15.76 o
 -15   1  18        4.94       -9.03     28.57 o
 -13   1  18       30.63       21.04     18.18 o
 -11   1  18       12.86       -3.25     14.17 o
  -9   1  18       45.17       31.24     13.17 o
  -7   1  18        1.46       11.17     12.57 o
  -5   1  18       56.30       61.81     12.74 o
  -3   1  18       79.82       70.96     13.25 o
  -1   1  18       12.93       12.36     12.28 o
   1   1  18        0.12      -14.85     14.85 o
   3   1  18       11.70        1.75     13.40 o
   5   1  18       43.08       41.39     14.55 o
   7   1  18        4.91      -13.82     13.82 o
 -16   2  18       31.72       35.54     15.76 o
 -14   2  18      223.47      237.09     19.38 o
 -12   2  18      159.20      168.12     16.25 o
 -10   2  18        0.78       -9.78     13.75 o
  -8   2  18        4.87       -6.03     12.27 o
  -6   2  18       51.70       62.89     14.24 o
  -4   2  18       70.18       86.00     14.37 o
  -2   2  18       45.27       36.31     13.64 o
   0   2  18       18.93       11.20     12.99 o
   2   2  18      176.56      194.62     17.36 o
   4   2  18      241.48      262.58     24.26 o
 -13   3  18      156.54      172.06     18.72 o
 -11   3  18       42.98       55.68     15.91 o
  -9   3  18       11.33       29.77     15.06 o
  -7   3  18        6.63       -3.97     17.69 o
  -5   3  18        9.82      -18.73     19.01 o
  -3   3  18       18.29       21.69     15.29 o
  -1   3  18        7.01        2.39     14.76 o
   1   3  18       40.08       57.33     16.96 o
 -15   1  19        1.66      -14.78     14.78 o
 -13   1  19       26.23       13.35     15.32 o
 -11   1  19       45.81       25.98     15.52 o
  -9   1  19       23.99       32.53     13.29 o
  -7   1  19      106.74      115.84     15.39 o
  -5   1  19      214.67      223.02     16.25 o
  -3   1  19       99.44       91.89     14.09 o
  -1   1  19       11.23       16.88     12.88 o
   1   1  19        7.80       -3.32     12.71 o
   3   1  19       24.05       14.14     14.33 o
 -14   2  19       42.30       39.91     16.02 o
 -12   2  19       55.89       63.85     15.76 o
 -10   2  19       11.90       -3.68     12.99 o
  -8   2  19        7.36      -11.87     12.74 o
  -6   2  19      137.55      119.42     15.71 o
  -4   2  19      275.33      307.00     19.22 o
  -2   2  19       29.77       20.66     13.93 o
   0   2  19       16.58       36.56     14.38 o
   2   2  19       65.97      107.22     32.14 o
  -7   3  19        8.30       18.04     21.01 o
  -5   3  19       33.46       11.34     26.11 o
 -14   0  20       85.60       97.52     59.26 o
 -12   0  20        0.42       -4.86     20.73 o
 -10   0  20       74.51       78.86     24.33 o
  -8   0  20       19.48       -8.70     22.22 o
  -6   0  20        7.30      -17.10     17.10 o
  -4   0  20      117.59      166.21     30.13 o
  -2   0  20       69.42       77.13     22.23 o
   0   0  20       29.20       12.36     21.50 o
   2   0  20      173.20      163.30     31.03 o
 -13   1  20        1.62       -7.30     19.27 o
 -11   1  20        2.99      -14.57     14.57 o
  -9   1  20        4.91      -19.06     24.67 o
  -7   1  20        5.75        9.13     13.80 o
  -5   1  20       38.79       35.65     14.71 o
  -3   1  20      128.76       97.85     15.61 o
  -1   1  20       45.76       36.82     14.21 o
   1   1  20       16.27        3.87     13.93 o
 -10   2  20        8.47      -15.00     25.27 o
  -8   2  20       12.42        3.94     14.47 o
  -6   2  20       27.60       41.29     16.70 o
  -4   2  20      251.11      288.04     21.73 o
 
